# Supplementary material for: Iodidobis(η5-penta­methyl­cyclo­penta­dien­yl)titanium(III)
Source: Acta Crystallogr Sect E Struct Rep Online. 2010 Oct 13;66(Pt 11):m1400. doi: 10.1107/S1600536810040110 (PMC3009319; doi:10.1107/S1600536810040110)
Supplement: Supplementary file 1 [file e-66-m1400-sup1.cif]

##############################################################################
###                                                                        ###
###        Electronic paper (Acta Crystallographica Section E)             ###
###                                                                        ###
##############################################################################
#                                                                            #
# This CIF contains the data in a paper accepted for publication in Acta     #
# Crystallographica Section E. It conforms to the requirements of Notes      #
# for Authors for Section E, and has been peer reviewed under the auspices   #
# of the IUCr Commission on Journals.                                        #
#                                                                            #
# Full details of the Crystallographic Information File format               #
# are given in the paper "The Crystallographic Information File (CIF):       #
# a New Standard Archive File for Crystallography" by S. R. Hall, F. H.      #
# Allen and I. D. Brown [Acta Cryst. (1991), A47, 655-685].                  #
#                                                                            #
# The current version of the core CIF dictionary is obtainable from          #
# ftp://ftp.iucr.org/pub/cif_core.dic. The current version number is 2.4.    #
#                                                                            #
# Software is freely available for graphical display of the structure(s) in  #
# this CIF.  For information consult the CIF home page http://www.iucr.org/  #
# cif/home.html                                                              #
#                                                                            #
# This file may be used for bona fide research purposes within the           #
# scientific community so long as proper attribution is given to the journal # 
# article from which it was obtained.                                        #
#                                                                            #
##############################################################################
                                             
data_I
_audit_creation_method     SHELXL-97
_chemical_name_systematic
;
Iodidobis(\h^5^-pentamethylcyclopentadienyl)titanium(III)
;
_chemical_name_common     ?
_chemical_formula_moiety     'C20 H30 I Ti'
_chemical_formula_sum     'C20 H30 I Ti'
_chemical_formula_iupac     '[Ti (C10 H15)2 I]'
_chemical_formula_weight     445.24
_chemical_melting_point     ?
_symmetry_cell_setting     monoclinic
_symmetry_space_group_name_H-M     'P 21/n'
_symmetry_space_group_name_Hall     '-P 2yn'
loop_
    _symmetry_equiv_pos_as_xyz
    'x, y, z'
    '-x+1/2, y+1/2, -z+1/2'
    '-x, -y, -z'
    'x-1/2, -y-1/2, z-1/2'
_cell_length_a     8.5513(3)
_cell_length_b     14.1353(5)
_cell_length_c     16.9547(6)
_cell_angle_alpha     90.00
_cell_angle_beta     103.158(3)
_cell_angle_gamma     90.00
_cell_volume     1995.60(12)
_cell_formula_units_Z     4
_cell_measurement_reflns_used     5078
_cell_measurement_theta_min     1.84
_cell_measurement_theta_max     29.59
_cell_measurement_temperature     150(2)
_exptl_crystal_description     needle
_exptl_crystal_colour     'dark blue-green'
_exptl_crystal_size_max     0.60
_exptl_crystal_size_mid     0.27
_exptl_crystal_size_min     0.20
_exptl_crystal_density_diffrn     1.482
_exptl_crystal_density_meas     ?
_exptl_crystal_density_method     'not measured'
_exptl_crystal_F_000     900
_exptl_absorpt_coefficient_mu     1.972
_exptl_absorpt_correction_type     numerical
_exptl_absorpt_process_details     '(X-SHAPE and X-RED32; Stoe & Cie, 2005)'
_exptl_absorpt_correction_T_min     0.4510
_exptl_absorpt_correction_T_max     0.8747
_exptl_special_details
;
;
_diffrn_ambient_temperature     150(2)
_diffrn_radiation_type     MoK\a
_diffrn_radiation_wavelength     0.71073
_diffrn_radiation_source     'fine-focus sealed tube'
_diffrn_radiation_monochromator     graphite
_diffrn_measurement_device_type     'Stoe IPDS II'
_diffrn_measurement_method     '\w'
_diffrn_detector_area_resol_mean     ?
_diffrn_reflns_number     23992
_diffrn_reflns_av_R_equivalents     0.0364
_diffrn_reflns_av_sigmaI/netI     0.0368
_diffrn_reflns_theta_min     1.90
_diffrn_reflns_theta_max     29.19
_diffrn_reflns_theta_full     29.19
_diffrn_measured_fraction_theta_max     0.996
_diffrn_measured_fraction_theta_full     0.996
_diffrn_reflns_limit_h_min     -11
_diffrn_reflns_limit_h_max     11
_diffrn_reflns_limit_k_min     -19
_diffrn_reflns_limit_k_max     19
_diffrn_reflns_limit_l_min     -22
_diffrn_reflns_limit_l_max     23
_diffrn_standards_number     ?
_diffrn_standards_interval_count     ?
_diffrn_standards_interval_time     ?
_diffrn_standards_decay_%     ?
_refine_special_details
;
Refinement of <i>F</i>^2^ against ALL reflections. The weighted <i>R</i>-factor
<i>wR</i> and goodness of fit <i>S</i> are based on <i>F</i>^2^, conventional
<i>R</i>-factors <i>R</i> are based on <i>F</i>, with <i>F</i> set to zero for
negative <i>F</i>^2^. The threshold expression of <i>F</i>^2^ >
\s(<i>F</i>^2^) is used only for calculating <i>R</i>-factors(gt) <i>etc</i>.
and is not relevant to the choice of reflections for refinement.
<i>R</i>-factors based on <i>F</i>^2^ are statistically about twice as large
as those based on <i>F</i>, and <i>R</i>- factors based on ALL data will be
even larger.
;
_reflns_number_total     5395
_reflns_number_gt     3921
_reflns_threshold_expression     I>2sigma(I)
_refine_ls_structure_factor_coef     Fsqd
_refine_ls_matrix_type     full
_refine_ls_R_factor_all     0.0432
_refine_ls_R_factor_gt     0.0248
_refine_ls_wR_factor_gt     0.0493
_refine_ls_wR_factor_ref     0.0517
_refine_ls_goodness_of_fit_ref     0.864
_refine_ls_restrained_S_all     0.864
_refine_ls_number_reflns     5395
_refine_ls_number_parameters     209
_refine_ls_number_restraints     0
_refine_ls_hydrogen_treatment     constr
_refine_ls_weighting_scheme     calc
_refine_ls_weighting_details
         'calc w=1/[\s^2^(Fo^2^)+(0.0282P)^2^+0.0000P] where P=(Fo^2^+2Fc^2^)/3'
_atom_sites_solution_hydrogens     geom
_atom_sites_solution_primary     direct
_atom_sites_solution_secondary     difmap
_refine_ls_shift/su_max     0.001
_refine_ls_shift/su_mean     0.000
_refine_diff_density_max     0.646
_refine_diff_density_min     -0.433
_refine_ls_extinction_method     none
_refine_ls_extinction_coef     ?
loop_
    _atom_type_symbol
    _atom_type_description
    _atom_type_scat_dispersion_real
    _atom_type_scat_dispersion_imag
    _atom_type_scat_source
    'C' 'C' 0.0033 0.0016
                         'International Tables Vol C Tables 4.2.6.8 and 6.1.1.4'
    'H' 'H' 0.0000 0.0000
                         'International Tables Vol C Tables 4.2.6.8 and 6.1.1.4'
    'Ti' 'Ti' 0.2776 0.4457
                         'International Tables Vol C Tables 4.2.6.8 and 6.1.1.4'
    'I' 'I' -0.4742 1.8119
                         'International Tables Vol C Tables 4.2.6.8 and 6.1.1.4'
_computing_data_collection     'X-AREA (Stoe & Cie, 2005)'
_computing_cell_refinement     'X-AREA (Stoe & Cie, 2005)'
_computing_data_reduction     'X-AREA (Stoe & Cie, 2005)'
_computing_structure_solution     'SHELXS97 (Sheldrick, 2008)'
_computing_structure_refinement     'SHELXL97 (Sheldrick, 2008)'
_computing_molecular_graphics     'XP in SHELXTL (Sheldrick, 2008)'
_computing_publication_material     'SHELXL97 (Sheldrick, 2008)'
loop_
    _atom_site_type_symbol
    _atom_site_label
    _atom_site_fract_x
    _atom_site_fract_y
    _atom_site_fract_z
    _atom_site_U_iso_or_equiv
    _atom_site_adp_type
    _atom_site_calc_flag
    _atom_site_refinement_flags
    _atom_site_occupancy
    _atom_site_disorder_assembly
    _atom_site_disorder_group
    C C1 0.1702(2) 0.69392(15) 0.10016(11) 0.0231(4) Uani d . 1 . .
    C C2 0.1239(2) 0.78575(13) 0.07150(11) 0.0200(4) Uani d . 1 . .
    C C3 0.2412(2) 0.82110(13) 0.03163(11) 0.0207(4) Uani d . 1 . .
    C C4 0.3572(2) 0.74932(15) 0.03365(12) 0.0239(4) Uani d . 1 . .
    C C5 0.3119(2) 0.67040(14) 0.07461(13) 0.0253(4) Uani d . 1 . .
    C C6 0.0717(3) 0.62684(17) 0.13752(15) 0.0376(5) Uani d . 1 . .
    H H6A 0.0090 0.6627 0.1691 0.056 Uiso calc R 1 . .
    H H6B 0.1430 0.5826 0.1732 0.056 Uiso calc R 1 . .
    H H6C -0.0012 0.5914 0.0947 0.056 Uiso calc R 1 . .
    C C7 -0.0419(2) 0.82456(16) 0.06611(14) 0.0310(5) Uani d . 1 . .
    H H7A -0.1202 0.7868 0.0276 0.047 Uiso calc R 1 . .
    H H7B -0.0464 0.8904 0.0476 0.047 Uiso calc R 1 . .
    H H7C -0.0673 0.8218 0.1196 0.047 Uiso calc R 1 . .
    C C8 0.2339(3) 0.91097(16) -0.01645(13) 0.0309(5) Uani d . 1 . .
    H H8A 0.3413 0.9391 -0.0071 0.046 Uiso calc R 1 . .
    H H8B 0.1601 0.9555 0.0006 0.046 Uiso calc R 1 . .
    H H8C 0.1954 0.8969 -0.0742 0.046 Uiso calc R 1 . .
    C C9 0.4955(3) 0.7556(2) -0.00683(16) 0.0401(6) Uani d . 1 . .
    H H9A 0.4566 0.7465 -0.0653 0.060 Uiso calc R 1 . .
    H H9B 0.5745 0.7065 0.0149 0.060 Uiso calc R 1 . .
    H H9C 0.5460 0.8180 0.0035 0.060 Uiso calc R 1 . .
    C C10 0.3827(3) 0.57250(16) 0.07894(18) 0.0431(6) Uani d . 1 . .
    H H10A 0.3171 0.5328 0.0367 0.065 Uiso calc R 1 . .
    H H10B 0.3848 0.5449 0.1322 0.065 Uiso calc R 1 . .
    H H10C 0.4924 0.5761 0.0708 0.065 Uiso calc R 1 . .
    C C11 0.2539(2) 0.87291(14) 0.26881(12) 0.0220(4) Uani d . 1 . .
    C C12 0.2530(2) 0.94111(14) 0.20774(12) 0.0218(4) Uani d . 1 . .
    C C13 0.4142(2) 0.96209(13) 0.20569(12) 0.0223(4) Uani d . 1 . .
    C C14 0.5137(2) 0.91117(14) 0.26920(13) 0.0246(4) Uani d . 1 . .
    C C15 0.4160(2) 0.85547(14) 0.30742(12) 0.0242(4) Uani d . 1 . .
    C C16 0.1122(3) 0.83399(18) 0.29660(16) 0.0381(6) Uani d . 1 . .
    H H16A 0.0946 0.8713 0.3425 0.057 Uiso calc R 1 . .
    H H16B 0.1330 0.7679 0.3133 0.057 Uiso calc R 1 . .
    H H16C 0.0164 0.8373 0.2521 0.057 Uiso calc R 1 . .
    C C17 0.1126(3) 1.00169(16) 0.16858(16) 0.0369(5) Uani d . 1 . .
    H H17A 0.0125 0.9693 0.1711 0.055 Uiso calc R 1 . .
    H H17B 0.1151 1.0130 0.1119 0.055 Uiso calc R 1 . .
    H H17C 0.1185 1.0623 0.1972 0.055 Uiso calc R 1 . .
    C C18 0.4682(3) 1.03754(16) 0.15589(15) 0.0381(5) Uani d . 1 . .
    H H18A 0.5041 1.0930 0.1899 0.057 Uiso calc R 1 . .
    H H18B 0.3788 1.0554 0.1112 0.057 Uiso calc R 1 . .
    H H18C 0.5572 1.0136 0.1340 0.057 Uiso calc R 1 . .
    C C19 0.6924(2) 0.92654(18) 0.29768(18) 0.0445(6) Uani d . 1 . .
    H H19A 0.7412 0.9294 0.2507 0.067 Uiso calc R 1 . .
    H H19B 0.7397 0.8741 0.3329 0.067 Uiso calc R 1 . .
    H H19C 0.7122 0.9861 0.3278 0.067 Uiso calc R 1 . .
    C C20 0.4730(3) 0.79563(19) 0.38119(14) 0.0437(6) Uani d . 1 . .
    H H20A 0.5827 0.7739 0.3832 0.065 Uiso calc R 1 . .
    H H20B 0.4020 0.7408 0.3789 0.065 Uiso calc R 1 . .
    H H20C 0.4716 0.8330 0.4297 0.065 Uiso calc R 1 . .
    I I1 0.651593(15) 0.699360(11) 0.219599(10) 0.03611(5) Uani d . 1 . .
    Ti Ti1 0.37146(3) 0.80034(2) 0.169855(19) 0.01689(6) Uani d . 1 . .
loop_
    _atom_site_aniso_label
    _atom_site_aniso_U_11
    _atom_site_aniso_U_22
    _atom_site_aniso_U_33
    _atom_site_aniso_U_12
    _atom_site_aniso_U_13
    _atom_site_aniso_U_23
    C1 0.0265(8) 0.0231(9) 0.0196(9) -0.0047(8) 0.0047(7) -0.0004(9)
    C2 0.0195(7) 0.0234(10) 0.0167(9) -0.0002(7) 0.0032(6) -0.0020(7)
    C3 0.0237(8) 0.0228(10) 0.0146(8) -0.0018(7) 0.0023(7) 0.0009(7)
    C4 0.0244(9) 0.0291(11) 0.0195(10) 0.0003(7) 0.0077(7) -0.0042(8)
    C5 0.0296(9) 0.0219(10) 0.0235(10) 0.0026(7) 0.0039(8) -0.0041(8)
    C6 0.0409(12) 0.0350(13) 0.0372(14) -0.0143(10) 0.0098(10) 0.0050(10)
    C7 0.0192(8) 0.0413(13) 0.0307(12) 0.0032(8) 0.0018(8) -0.0043(9)
    C8 0.0388(11) 0.0311(11) 0.0209(11) -0.0015(9) 0.0031(8) 0.0079(9)
    C9 0.0353(11) 0.0577(16) 0.0329(13) 0.0027(11) 0.0195(10) -0.0042(12)
    C10 0.0495(13) 0.0252(12) 0.0514(16) 0.0078(10) 0.0048(12) -0.0082(11)
    C11 0.0245(8) 0.0241(10) 0.0196(10) -0.0020(7) 0.0096(7) -0.0052(8)
    C12 0.0240(8) 0.0210(9) 0.0192(10) 0.0044(7) 0.0029(7) -0.0038(8)
    C13 0.0298(9) 0.0175(9) 0.0211(10) -0.0025(7) 0.0086(8) -0.0017(8)
    C14 0.0215(8) 0.0242(10) 0.0269(11) -0.0005(7) 0.0030(7) -0.0053(8)
    C15 0.0324(10) 0.0217(10) 0.0169(10) 0.0020(8) 0.0022(8) 0.0003(8)
    C16 0.0411(12) 0.0407(13) 0.0405(14) -0.0130(10) 0.0260(11) -0.0125(11)
    C17 0.0380(11) 0.0302(12) 0.0378(14) 0.0153(10) -0.0013(10) -0.0073(10)
    C18 0.0557(14) 0.0270(12) 0.0348(13) -0.0109(10) 0.0173(11) 0.0016(10)
    C19 0.0242(10) 0.0397(14) 0.0631(18) -0.0047(9) -0.0033(10) -0.0152(13)
    C20 0.0665(15) 0.0384(13) 0.0216(11) 0.0077(12) 0.0008(10) 0.0085(11)
    I1 0.02397(6) 0.03285(8) 0.04797(10) 0.01242(6) 0.00080(5) -0.00121(8)
    Ti1 0.01598(12) 0.01732(15) 0.01722(15) 0.00272(12) 0.00345(11) 0.00109(14)
_geom_special_details
;
All e.s.d.'s (except the e.s.d. in the dihedral angle between two l.s. planes)
are estimated using the full covariance matrix. The cell e.s.d.'s are taken
into account individually in the estimation of e.s.d.'s in distances, angles
and torsion angles; correlations between e.s.d.'s in cell parameters are only
used when they are defined by crystal symmetry. An approximate (isotropic)
treatment of cell e.s.d.'s is used for estimating e.s.d.'s involving l.s.
planes.
;
loop_
    _geom_bond_atom_site_label_1
    _geom_bond_atom_site_label_2
    _geom_bond_site_symmetry_2
    _geom_bond_distance
    _geom_bond_publ_flag
    C1 C2 . 1.411(3) ?
    C1 C5 . 1.416(3) ?
    C1 C6 . 1.501(3) ?
    C1 Ti1 . 2.3864(19) ?
    C2 C3 . 1.422(2) ?
    C2 C7 . 1.504(2) ?
    C2 Ti1 . 2.3869(17) ?
    C3 C4 . 1.413(3) ?
    C3 C8 . 1.503(3) ?
    C3 Ti1 . 2.3729(19) ?
    C4 C5 . 1.414(3) ?
    C4 C9 . 1.500(3) ?
    C4 Ti1 . 2.396(2) ?
    C5 C10 . 1.506(3) ?
    C5 Ti1 . 2.422(2) ?
    C6 H6A . 0.9800 ?
    C6 H6B . 0.9800 ?
    C6 H6C . 0.9800 ?
    C7 H7A . 0.9800 ?
    C7 H7B . 0.9800 ?
    C7 H7C . 0.9800 ?
    C8 H8A . 0.9800 ?
    C8 H8B . 0.9800 ?
    C8 H8C . 0.9800 ?
    C9 H9A . 0.9800 ?
    C9 H9B . 0.9800 ?
    C9 H9C . 0.9800 ?
    C10 H10A . 0.9800 ?
    C10 H10B . 0.9800 ?
    C10 H10C . 0.9800 ?
    C11 C15 . 1.413(3) ?
    C11 C12 . 1.414(3) ?
    C11 C16 . 1.501(3) ?
    C11 Ti1 . 2.3760(18) ?
    C12 C13 . 1.417(3) ?
    C12 C17 . 1.501(3) ?
    C12 Ti1 . 2.3862(19) ?
    C13 C14 . 1.409(3) ?
    C13 C18 . 1.497(3) ?
    C13 Ti1 . 2.3726(19) ?
    C14 C15 . 1.409(3) ?
    C14 C19 . 1.509(3) ?
    C14 Ti1 . 2.416(2) ?
    C15 C20 . 1.497(3) ?
    C15 Ti1 . 2.406(2) ?
    C16 H16A . 0.9800 ?
    C16 H16B . 0.9800 ?
    C16 H16C . 0.9800 ?
    C17 H17A . 0.9800 ?
    C17 H17B . 0.9800 ?
    C17 H17C . 0.9800 ?
    C18 H18A . 0.9800 ?
    C18 H18B . 0.9800 ?
    C18 H18C . 0.9800 ?
    C19 H19A . 0.9800 ?
    C19 H19B . 0.9800 ?
    C19 H19C . 0.9800 ?
    C20 H20A . 0.9800 ?
    C20 H20B . 0.9800 ?
    C20 H20C . 0.9800 ?
    I1 Ti1 . 2.7508(3) ?
loop_
    _geom_angle_atom_site_label_1
    _geom_angle_atom_site_label_2
    _geom_angle_atom_site_label_3
    _geom_angle_site_symmetry_1
    _geom_angle_site_symmetry_3
    _geom_angle
    _geom_angle_publ_flag
    C2 C1 C5 . . 107.64(16) ?
    C2 C1 C6 . . 125.89(18) ?
    C5 C1 C6 . . 125.6(2) ?
    C2 C1 Ti1 . . 72.83(11) ?
    C5 C1 Ti1 . . 74.25(11) ?
    C6 C1 Ti1 . . 126.88(14) ?
    C1 C2 C3 . . 108.31(15) ?
    C1 C2 C7 . . 122.90(17) ?
    C3 C2 C7 . . 126.92(18) ?
    C1 C2 Ti1 . . 72.79(10) ?
    C3 C2 Ti1 . . 72.08(10) ?
    C7 C2 Ti1 . . 133.24(13) ?
    C4 C3 C2 . . 107.64(17) ?
    C4 C3 C8 . . 124.22(18) ?
    C2 C3 C8 . . 127.44(17) ?
    C4 C3 Ti1 . . 73.64(11) ?
    C2 C3 Ti1 . . 73.16(11) ?
    C8 C3 Ti1 . . 126.33(13) ?
    C3 C4 C5 . . 108.02(17) ?
    C3 C4 C9 . . 124.64(19) ?
    C5 C4 C9 . . 127.19(19) ?
    C3 C4 Ti1 . . 71.88(11) ?
    C5 C4 Ti1 . . 73.95(12) ?
    C9 C4 Ti1 . . 123.42(14) ?
    C4 C5 C1 . . 108.31(17) ?
    C4 C5 C10 . . 126.7(2) ?
    C1 C5 C10 . . 124.3(2) ?
    C4 C5 Ti1 . . 71.92(11) ?
    C1 C5 Ti1 . . 71.50(11) ?
    C10 C5 Ti1 . . 130.03(16) ?
    C1 C6 H6A . . 109.5 ?
    C1 C6 H6B . . 109.5 ?
    H6A C6 H6B . . 109.5 ?
    C1 C6 H6C . . 109.5 ?
    H6A C6 H6C . . 109.5 ?
    H6B C6 H6C . . 109.5 ?
    C2 C7 H7A . . 109.5 ?
    C2 C7 H7B . . 109.5 ?
    H7A C7 H7B . . 109.5 ?
    C2 C7 H7C . . 109.5 ?
    H7A C7 H7C . . 109.5 ?
    H7B C7 H7C . . 109.5 ?
    C3 C8 H8A . . 109.5 ?
    C3 C8 H8B . . 109.5 ?
    H8A C8 H8B . . 109.5 ?
    C3 C8 H8C . . 109.5 ?
    H8A C8 H8C . . 109.5 ?
    H8B C8 H8C . . 109.5 ?
    C4 C9 H9A . . 109.5 ?
    C4 C9 H9B . . 109.5 ?
    H9A C9 H9B . . 109.5 ?
    C4 C9 H9C . . 109.5 ?
    H9A C9 H9C . . 109.5 ?
    H9B C9 H9C . . 109.5 ?
    C5 C10 H10A . . 109.5 ?
    C5 C10 H10B . . 109.5 ?
    H10A C10 H10B . . 109.5 ?
    C5 C10 H10C . . 109.5 ?
    H10A C10 H10C . . 109.5 ?
    H10B C10 H10C . . 109.5 ?
    C15 C11 C12 . . 107.42(16) ?
    C15 C11 C16 . . 124.58(19) ?
    C12 C11 C16 . . 127.57(19) ?
    C15 C11 Ti1 . . 73.97(11) ?
    C12 C11 Ti1 . . 73.13(11) ?
    C16 C11 Ti1 . . 124.40(14) ?
    C11 C12 C13 . . 108.52(16) ?
    C11 C12 C17 . . 125.67(18) ?
    C13 C12 C17 . . 123.65(19) ?
    C11 C12 Ti1 . . 72.34(11) ?
    C13 C12 Ti1 . . 72.15(11) ?
    C17 C12 Ti1 . . 134.62(14) ?
    C14 C13 C12 . . 107.21(17) ?
    C14 C13 C18 . . 125.77(18) ?
    C12 C13 C18 . . 126.13(19) ?
    C14 C13 Ti1 . . 74.60(11) ?
    C12 C13 Ti1 . . 73.20(11) ?
    C18 C13 Ti1 . . 126.25(15) ?
    C13 C14 C15 . . 108.57(16) ?
    C13 C14 C19 . . 124.2(2) ?
    C15 C14 C19 . . 126.6(2) ?
    C13 C14 Ti1 . . 71.20(11) ?
    C15 C14 Ti1 . . 72.60(11) ?
    C19 C14 Ti1 . . 128.94(15) ?
    C14 C15 C11 . . 108.14(17) ?
    C14 C15 C20 . . 125.85(19) ?
    C11 C15 C20 . . 125.8(2) ?
    C14 C15 Ti1 . . 73.42(12) ?
    C11 C15 Ti1 . . 71.66(11) ?
    C20 C15 Ti1 . . 125.22(15) ?
    C11 C16 H16A . . 109.5 ?
    C11 C16 H16B . . 109.5 ?
    H16A C16 H16B . . 109.5 ?
    C11 C16 H16C . . 109.5 ?
    H16A C16 H16C . . 109.5 ?
    H16B C16 H16C . . 109.5 ?
    C12 C17 H17A . . 109.5 ?
    C12 C17 H17B . . 109.5 ?
    H17A C17 H17B . . 109.5 ?
    C12 C17 H17C . . 109.5 ?
    H17A C17 H17C . . 109.5 ?
    H17B C17 H17C . . 109.5 ?
    C13 C18 H18A . . 109.5 ?
    C13 C18 H18B . . 109.5 ?
    H18A C18 H18B . . 109.5 ?
    C13 C18 H18C . . 109.5 ?
    H18A C18 H18C . . 109.5 ?
    H18B C18 H18C . . 109.5 ?
    C14 C19 H19A . . 109.5 ?
    C14 C19 H19B . . 109.5 ?
    H19A C19 H19B . . 109.5 ?
    C14 C19 H19C . . 109.5 ?
    H19A C19 H19C . . 109.5 ?
    H19B C19 H19C . . 109.5 ?
    C15 C20 H20A . . 109.5 ?
    C15 C20 H20B . . 109.5 ?
    H20A C20 H20B . . 109.5 ?
    C15 C20 H20C . . 109.5 ?
    H20A C20 H20C . . 109.5 ?
    H20B C20 H20C . . 109.5 ?
    C13 Ti1 C3 . . 98.28(7) ?
    C13 Ti1 C11 . . 57.88(6) ?
    C3 Ti1 C11 . . 117.72(7) ?
    C13 Ti1 C12 . . 34.66(6) ?
    C3 Ti1 C12 . . 91.73(7) ?
    C11 Ti1 C12 . . 34.53(7) ?
    C13 Ti1 C1 . . 141.80(7) ?
    C3 Ti1 C1 . . 57.69(6) ?
    C11 Ti1 C1 . . 104.38(6) ?
    C12 Ti1 C1 . . 110.89(7) ?
    C13 Ti1 C2 . . 108.81(7) ?
    C3 Ti1 C2 . . 34.76(6) ?
    C11 Ti1 C2 . . 94.60(6) ?
    C12 Ti1 C2 . . 84.08(6) ?
    C1 Ti1 C2 . . 34.38(6) ?
    C13 Ti1 C4 . . 120.53(7) ?
    C3 Ti1 C4 . . 34.48(7) ?
    C11 Ti1 C4 . . 150.89(7) ?
    C12 Ti1 C4 . . 125.37(7) ?
    C1 Ti1 C4 . . 57.33(7) ?
    C2 Ti1 C4 . . 57.18(6) ?
    C13 Ti1 C15 . . 57.21(7) ?
    C3 Ti1 C15 . . 148.49(7) ?
    C11 Ti1 C15 . . 34.37(6) ?
    C12 Ti1 C15 . . 56.77(7) ?
    C1 Ti1 C15 . . 128.41(7) ?
    C2 Ti1 C15 . . 128.66(6) ?
    C4 Ti1 C15 . . 173.78(7) ?
    C13 Ti1 C14 . . 34.20(7) ?
    C3 Ti1 C14 . . 131.07(7) ?
    C11 Ti1 C14 . . 56.95(6) ?
    C12 Ti1 C14 . . 56.55(6) ?
    C1 Ti1 C14 . . 161.04(7) ?
    C2 Ti1 C14 . . 140.24(6) ?
    C4 Ti1 C14 . . 140.74(7) ?
    C15 Ti1 C14 . . 33.98(7) ?
    C13 Ti1 C5 . . 153.93(7) ?
    C3 Ti1 C5 . . 56.98(7) ?
    C11 Ti1 C5 . . 137.70(7) ?
    C12 Ti1 C5 . . 140.73(7) ?
    C1 Ti1 C5 . . 34.24(6) ?
    C2 Ti1 C5 . . 56.64(6) ?
    C4 Ti1 C5 . . 34.13(7) ?
    C15 Ti1 C5 . . 148.74(7) ?
    C14 Ti1 C5 . . 162.29(6) ?
    C13 Ti1 I1 . . 110.43(5) ?
    C3 Ti1 I1 . . 123.17(5) ?
    C11 Ti1 I1 . . 119.10(5) ?
    C12 Ti1 I1 . . 138.03(5) ?
    C1 Ti1 I1 . . 107.72(5) ?
    C2 Ti1 I1 . . 137.84(5) ?
    C4 Ti1 I1 . . 89.38(5) ?
    C15 Ti1 I1 . . 86.35(5) ?
    C14 Ti1 I1 . . 81.82(5) ?
    C5 Ti1 I1 . . 81.21(5) ?
data_global
_journal_date_recd_electronic     2010-10-04
_journal_date_accepted     2010-10-07
_journal_name_full     'Acta Crystallographica, Section E'
_journal_year     2010
_journal_volume     66
_journal_issue     11
_journal_page_first     m1400
_journal_page_last     m1400
_journal_paper_category     QM
_journal_coeditor_code     IS2610
_publ_contact_author_name     'Monty Kessler'
_publ_contact_author_address
;
 Leibniz-Institut f\"ur Katalyse e. V.
 an der Universit\"at Rostock
 Albert-Einstein-Strasse 29a
 18059 Rostock
 Germany
;
_publ_contact_author_email     'monty.kessler@catalysis.de'
_publ_contact_author_fax     '0049381128151342'
_publ_contact_author_phone     '00493811281342'
_publ_section_title
;
Iodidobis(\h^5^-pentamethylcyclopentadienyl)titanium(III)
;
loop_
    _publ_author_name
    _publ_author_address
    'Kessler, Monty'
;
Leibniz-Institut f\"ur Katalyse e. V. an der Universit\"at Rostock
Albert-Einstein-Strasse 29a
18059 Rostock
Germany
;
    'Spannenberg, Anke'
;
Leibniz-Institut f\"ur Katalyse e. V. an der Universit\"at Rostock
Albert-Einstein-Strasse 29a
18059 Rostock
Germany
;
    'Rosenthal, Uwe'
;
Leibniz-Institut f\"ur Katalyse e. V. an der Universit\"at Rostock
Albert-Einstein-Strasse 29a
18059 Rostock
Germany
;
