# Supplementary material for: Iodidobis(η5-penta­methyl­cyclo­penta­dien­yl)titanium(III)
Source: Acta Crystallogr Sect E Struct Rep Online. 2010 Oct 13;66(Pt 11):m1400. doi: 10.1107/S1600536810040110 (PMC3009319; doi:10.1107/S1600536810040110)
Supplement: Supplementary file 2 [file e-66-m1400-Isup2.hkl]

# 
# h,k,l, Fc-squared, Fo-squared, sigma(Fo-squared) and status flag 
# 
data_I
_shelx_title ' ks1157m in P2(1)/n' 
_shelx_refln_list_code          4 
_shelx_F_calc_maximum      246.01 
_exptl_crystal_F_000       900.00 
_reflns_d_resolution_high  0.7286 
 
loop_ 
 _symmetry_equiv_pos_as_xyz 
 'x, y, z' 
 '-x+1/2, y+1/2, -z+1/2' 
 '-x, -y, -z' 
 'x-1/2, -y-1/2, z-1/2' 
 
_cell_length_a     8.5513 
_cell_length_b    14.1353 
_cell_length_c    16.9547 
_cell_angle_alpha  90.000 
_cell_angle_beta  103.158 
_cell_angle_gamma  90.000 
 
_shelx_F_squared_multiplier     1.000 
 
loop_ 
 _refln_index_h 
 _refln_index_k 
 _refln_index_l 
 _refln_F_squared_calc 
 _refln_F_squared_meas 
 _refln_F_squared_sigma 
 _refln_observed_status 
   2   0   0     1069.38     1302.83     48.34 o 
   4   0   0    23144.22    22779.30    266.36 o 
   6   0   0     6451.03     6092.32    118.36 o 
   8   0   0     4214.11     4032.24     77.39 o 
  10   0   0     3074.85     3152.36     68.85 o 
   1   1   0      274.24      339.20     47.59 o 
   2   1   0     9291.85     9527.23     55.24 o 
   3   1   0     5218.20     5276.56     39.54 o 
   4   1   0     9057.74     8781.93     69.37 o 
   5   1   0       81.84       90.90     27.09 o 
   6   1   0      465.12      502.63     29.18 o 
   7   1   0      593.19      597.50     34.27 o 
   8   1   0     3194.56     3045.54     70.65 o 
   9   1   0       86.72       85.72     37.32 o 
  10   1   0      517.09      532.98     46.03 o 
  11   1   0      122.53      151.08     52.16 o 
   0   2   0    60519.57    67364.02   1121.63 o 
   1   2   0    22418.52    24720.51    132.73 o 
   2   2   0      935.72     1057.30     39.51 o 
   3   2   0      362.48      369.01     32.08 o 
   4   2   0    18207.92    18677.27     96.11 o 
   5   2   0     5269.91     4895.23     36.73 o 
   6   2   0     8787.27     8800.88    109.71 o 
   7   2   0     1213.82     1177.56     32.70 o 
   8   2   0     1242.38     1254.06     38.82 o 
   9   2   0     2470.09     2391.54     42.30 o 
  10   2   0     2350.93     2358.40     46.09 o 
  11   2   0      471.64      478.01     54.73 o 
   1   3   0     2561.78     2741.10     54.20 o 
   2   3   0     2607.24     2777.39     43.49 o 
   3   3   0     7764.99     7665.94     48.95 o 
   4   3   0     1933.23     1848.91     33.28 o 
   5   3   0      885.03      899.23     30.53 o 
   6   3   0      734.42      754.39     31.70 o 
   7   3   0     1581.83     1488.46     33.52 o 
   8   3   0      786.05      825.71     37.35 o 
   9   3   0     1393.58     1393.57     41.48 o 
  10   3   0      472.12      525.33     48.21 o 
  11   3   0      128.44      154.96     55.43 o 
   0   4   0     4369.32     4518.10     84.19 o 
   1   4   0    34763.07    36219.33    415.19 o 
   2   4   0       46.52       93.33     38.02 o 
   3   4   0    11468.96    11968.13     89.91 o 
   4   4   0     4821.79     4884.67     40.18 o 
   5   4   0    21370.25    21142.79     77.74 o 
   6   4   0     2572.79     2680.96     36.73 o 
   7   4   0        1.58        0.37     33.39 o 
   8   4   0      151.60      145.58     40.53 o 
   9   4   0     4399.02     4312.37     49.15 o 
  10   4   0      191.56      201.65     55.38 o 
  11   4   0      149.73      143.65     57.86 o 
   1   5   0     5577.29     5764.40     54.83 o 
   2   5   0      468.61      579.34     36.95 o 
   3   5   0     9843.59     9496.46     65.13 o 
   4   5   0      160.92      152.02     31.14 o 
   5   5   0      580.96      558.08     32.52 o 
   6   5   0      944.01      910.99     34.16 o 
   7   5   0     2263.42     2253.07     37.62 o 
   8   5   0       14.22       54.93     37.24 o 
   9   5   0     1823.75     1896.48     46.55 o 
  10   5   0       94.84      105.66     51.93 o 
  11   5   0       28.24       28.79     74.92 o 
   0   6   0     3974.33     4091.45     67.53 o 
   1   6   0    20327.94    20108.87    284.89 o 
   2   6   0        8.27       33.17     35.14 o 
   3   6   0     5148.71     5388.39     67.56 o 
   4   6   0     4018.37     3974.34     45.98 o 
   5   6   0    13628.00    13667.87     67.22 o 
   6   6   0       29.18       42.35     33.45 o 
   7   6   0       17.77       59.30     34.57 o 
   8   6   0      152.29      181.42     36.88 o 
   9   6   0     2851.55     2861.43     52.77 o 
  10   6   0      285.00      253.55     51.02 o 
   1   7   0      433.46      492.53     35.08 o 
   2   7   0     1546.65     1503.21     39.45 o 
   3   7   0     4321.89     4107.69     40.42 o 
   4   7   0     1664.11     1724.99     35.77 o 
   5   7   0       55.87       74.86     32.17 o 
   6   7   0      848.54      841.42     36.50 o 
   7   7   0      580.09      636.44     37.81 o 
   8   7   0     1348.05     1340.47     42.08 o 
   9   7   0     1499.94     1554.72     48.71 o 
  10   7   0        2.41       30.08     54.95 o 
   0   8   0    29240.02    29174.03    779.09 o 
   1   8   0     5415.66     5382.47     95.96 o 
   2   8   0     2110.20     2160.00     42.42 o 
   3   8   0      148.21      157.23     34.40 o 
   4   8   0     7802.10     7806.44    120.63 o 
   5   8   0     4072.52     4002.18     41.05 o 
   6   8   0     3235.60     3228.48     41.30 o 
   7   8   0      725.59      711.58     37.70 o 
   8   8   0     1124.84     1104.02     41.05 o 
   9   8   0      943.51     1047.09     49.30 o 
  10   8   0     1400.11     1368.91     55.73 o 
   1   9   0        0.21       50.95     38.64 o 
   2   9   0     5447.21     5506.82     83.16 o 
   3   9   0      703.82      679.50     34.88 o 
   4   9   0     4005.06     3971.86     42.00 o 
   5   9   0       97.62       92.06     34.90 o 
   6   9   0      234.01      240.97     37.87 o 
   7   9   0       11.83       25.18     39.52 o 
   8   9   0     1703.52     1768.86     44.99 o 
   9   9   0      327.49      377.13     60.51 o 
  10   9   0      216.09      208.12     55.49 o 
   0  10   0    17000.47    16876.96    535.65 o 
   1  10   0      129.31      188.25     40.88 o 
   2  10   0     1284.71     1217.59     41.75 o 
   3  10   0        2.09       43.71     34.33 o 
   4  10   0     8631.86     8300.72     81.64 o 
   5  10   0       10.49       29.05     36.86 o 
   6  10   0     4337.85     4249.52     46.48 o 
   7  10   0      602.10      639.30     43.95 o 
   8  10   0     1169.39     1230.30     52.32 o 
   9  10   0      236.72      246.97     59.95 o 
   1  11   0     1012.85      986.19     43.32 o 
   2  11   0     3075.52     2948.74     47.93 o 
   3  11   0      271.96      310.30     37.53 o 
   4  11   0     1905.61     1885.07     42.14 o 
   5  11   0      238.08      199.61     38.14 o 
   6  11   0       49.82       24.61     39.31 o 
   7  11   0        5.96       28.22     44.46 o 
   8  11   0     1822.33     1974.05     52.44 o 
   9  11   0        1.81      -17.69     50.54 o 
   0  12   0     5572.91     5595.75    175.61 o 
   1  12   0     2161.41     2073.93     45.17 o 
   2  12   0      345.79      344.82     37.86 o 
   3  12   0      761.13      760.20     40.19 o 
   4  12   0     3286.19     3280.07     44.98 o 
   5  12   0     2491.00     2484.05     44.91 o 
   6  12   0     1079.90     1142.39     46.27 o 
   7  12   0      127.48      125.66     44.09 o 
   8  12   0       64.75       24.39     49.42 o 
   1  13   0        5.07       37.97     42.27 o 
   2  13   0      543.15      590.94     43.16 o 
   3  13   0      573.60      617.02     43.00 o 
   4  13   0      821.33      808.83     42.86 o 
   5  13   0      283.26      298.65     40.44 o 
   6  13   0       28.69       24.20     44.57 o 
   7  13   0      584.07      598.05     52.87 o 
   8  13   0      696.50      760.57     66.70 o 
   0  14   0      407.66      355.57     79.69 o 
   1  14   0     4463.28     4437.40     51.86 o 
   2  14   0      178.01      159.00     42.23 o 
   3  14   0      597.01      590.18     41.30 o 
   4  14   0      367.59      418.67     44.10 o 
   5  14   0     2998.45     3098.52     52.79 o 
   6  14   0      182.58      224.20     48.06 o 
   7  14   0        0.98       11.99     68.66 o 
   1  15   0      164.64      167.91     46.17 o 
   2  15   0        1.55       27.91     45.00 o 
   3  15   0      432.92      478.15     45.54 o 
   4  15   0       87.64       87.70     49.50 o 
   5  15   0       40.58       81.32     50.85 o 
   6  15   0      159.92      180.07     52.92 o 
   7  15   0      525.04      501.18     75.55 o 
   0  16   0      979.57     1005.14     81.43 o 
   1  16   0     2093.90     2119.16     60.22 o 
   2  16   0      172.41      179.95     48.06 o 
   3  16   0      550.14      544.08     51.94 o 
   4  16   0      520.85      518.37     51.82 o 
   5  16   0     1874.08     1837.79     58.98 o 
   6  16   0        1.59       18.54     58.18 o 
   1  17   0       92.78      103.06     60.83 o 
   2  17   0       78.25       86.42     63.14 o 
   3  17   0      342.57      375.16     50.06 o 
   4  17   0      134.55      197.58     56.37 o 
   5  17   0      199.60      191.24     60.91 o 
   0  18   0     2368.12     2413.96    115.32 o 
   1  18   0      743.90      783.34     72.66 o 
   2  18   0        0.83        0.37     68.51 o 
   3  18   0      334.93      301.63     69.48 o 
   4  18   0     1113.91      980.12     73.30 o 
   1  19   0       17.51       47.85     86.71 o 
   2  19   0       45.96       30.61     76.59 o 
 -11   0   1     1654.51     1569.48     67.13 o 
  -9   0   1      580.09      544.65     54.21 o 
  -7   0   1    14891.17    14246.62    263.70 o 
  -5   0   1    11876.39    11626.98    100.56 o 
  -3   0   1    11104.11    10862.53    137.54 o 
  -1   0   1      315.65      362.22     60.17 o 
   1   0   1     1853.41     2436.59     98.16 o 
   3   0   1       21.79       48.86     46.23 o 
   5   0   1     6898.12     7114.66    115.03 o 
   7   0   1     1266.27     1119.39     52.34 o 
   9   0   1      534.53      571.95     56.02 o 
  11   0   1      817.30      733.34     76.89 o 
 -11   1   1      372.82      341.16     51.70 o 
 -10   1   1       12.22       15.31     42.86 o 
  -9   1   1      362.15      392.90     44.65 o 
  -8   1   1      112.58      164.14     33.82 o 
  -7   1   1     5315.79     5307.01     47.92 o 
  -6   1   1       55.93       66.69     25.53 o 
  -5   1   1      532.56      554.06     27.08 o 
  -4   1   1      276.18      257.98     27.21 o 
  -3   1   1    39217.60    40294.06    211.03 o 
  -2   1   1     4382.32     4756.27     46.25 o 
  -1   1   1    56966.52    64828.76    386.94 o 
   0   1   1      347.30      409.77    116.53 o 
   1   1   1     4226.70     4876.41     77.25 o 
   2   1   1     3142.44     3453.48     43.51 o 
   3   1   1    26472.78    25970.89    194.82 o 
   4   1   1      174.15      308.03     28.45 o 
   5   1   1       42.81       87.96     28.50 o 
   6   1   1     1259.86     1291.02     34.16 o 
   7   1   1    13302.44    12768.35    122.76 o 
   8   1   1      948.04      939.44     37.78 o 
   9   1   1      794.73      804.68     41.64 o 
  10   1   1        6.97       68.70     41.22 o 
  11   1   1     1180.11     1083.68     51.33 o 
 -11   2   1     1795.33     1772.98     54.83 o 
 -10   2   1      796.34      809.66     46.56 o 
  -9   2   1      509.84      527.96     38.95 o 
  -8   2   1      831.16      829.06     34.61 o 
  -7   2   1     3559.62     3464.68     37.40 o 
  -6   2   1     6051.56     5945.96     63.62 o 
  -5   2   1     2928.66     2719.39     31.52 o 
  -4   2   1     4213.92     4577.88     35.90 o 
  -3   2   1      735.40      682.25     30.71 o 
  -2   2   1     2965.56     3087.45     42.77 o 
  -1   2   1     9658.52    10419.86     82.69 o 
   0   2   1      245.67      316.42     61.85 o 
   1   2   1     3526.50     3662.82     68.65 o 
   2   2   1      151.37      192.62     40.07 o 
   3   2   1     4411.43     4646.95     43.12 o 
   4   2   1     2894.23     3081.91     34.66 o 
   5   2   1     2935.38     2810.81     40.56 o 
   6   2   1     1940.88     1876.84     44.80 o 
   7   2   1       10.30       16.23     34.15 o 
   8   2   1       19.16       45.54     36.81 o 
   9   2   1      355.67      361.42     38.41 o 
  10   2   1      666.91      693.46     43.68 o 
  11   2   1      955.28      944.53     58.27 o 
 -11   3   1      156.38      186.83     58.19 o 
 -10   3   1      142.18      160.66     49.69 o 
  -9   3   1      336.22      352.28     41.90 o 
  -8   3   1     1823.02     1789.36     36.02 o 
  -7   3   1     2554.11     2545.68     33.82 o 
  -6   3   1     2642.96     2595.31     34.67 o 
  -5   3   1      661.67      760.34     30.74 o 
  -4   3   1     4819.06     4827.67     39.25 o 
  -3   3   1     4552.49     4409.74     43.72 o 
  -2   3   1    38641.09    40670.92    312.21 o 
  -1   3   1     1897.63     1997.12     46.47 o 
   0   3   1     1463.40     1588.67     60.94 o 
   1   3   1     6404.53     6501.42     73.01 o 
   2   3   1    33351.46    34294.22    283.09 o 
   3   3   1    10077.02     9932.67     82.69 o 
   4   3   1     2460.74     2330.24     35.28 o 
   5   3   1       12.26       44.10     28.78 o 
   6   3   1     7457.31     7578.23     59.70 o 
   7   3   1     3834.92     3650.82     41.85 o 
   8   3   1     5551.90     5422.25     58.63 o 
   9   3   1      980.33      977.69     44.85 o 
  10   3   1       99.15       93.48     45.52 o 
  11   3   1      606.54      630.26     56.95 o 
 -11   4   1      620.09      627.48     57.48 o 
 -10   4   1     2152.94     2225.41     53.76 o 
  -9   4   1       23.62       60.62     43.33 o 
  -8   4   1     1019.01      982.79     35.85 o 
  -7   4   1      467.35      436.17     34.09 o 
  -6   4   1    10644.02    10395.46    121.33 o 
  -5   4   1        2.83       38.96     31.01 o 
  -4   4   1      649.77      577.57     31.93 o 
  -3   4   1       92.72      108.27     32.54 o 
  -2   4   1    23821.89    23832.99     90.60 o 
  -1   4   1     5904.77     6297.66     53.72 o 
   0   4   1     9294.40     9544.75     75.03 o 
   1   4   1      126.21      170.88     39.79 o 
   2   4   1      359.05      410.22     38.87 o 
   3   4   1      299.47      339.34     30.63 o 
   4   4   1     1756.47     1623.83     33.94 o 
   5   4   1      426.64      452.58     31.85 o 
   6   4   1     2435.72     2356.81     36.34 o 
   7   4   1       52.93       60.03     37.42 o 
   8   4   1       66.86      112.72     38.75 o 
   9   4   1        0.39       23.33     44.06 o 
  10   4   1      804.11      855.07     53.09 o 
  11   4   1      294.44      314.61     56.41 o 
 -11   5   1       96.84      119.01     61.76 o 
 -10   5   1       26.83       38.81     51.16 o 
  -9   5   1        4.85        7.61     40.06 o 
  -8   5   1     3428.75     3415.39     41.95 o 
  -7   5   1      180.56      139.63     34.27 o 
  -6   5   1     1719.58     1737.83     36.18 o 
  -5   5   1        0.59        4.72     32.11 o 
  -4   5   1     3883.39     3839.20     40.28 o 
  -3   5   1      174.88      265.84     31.93 o 
  -2   5   1    22340.13    21777.12    202.94 o 
  -1   5   1     1730.77     1918.42     41.38 o 
   0   5   1      539.63      576.02     39.91 o 
   1   5   1        4.85       21.31     40.19 o 
   2   5   1    43729.84    44215.22    184.18 o 
   3   5   1     1061.10     1243.85     32.77 o 
   4   5   1     8633.97     8554.77     53.04 o 
   5   5   1      178.57      211.75     31.87 o 
   6   5   1     7569.36     7560.57     80.62 o 
   7   5   1        0.19      -16.51     38.51 o 
   8   5   1     8585.69     8408.98     77.05 o 
   9   5   1      191.17      202.09     45.89 o 
  10   5   1      280.60      271.11     51.27 o 
 -10   6   1     1535.34     1614.22     51.83 o 
  -9   6   1      561.73      557.24     39.56 o 
  -8   6   1      505.79      502.93     39.58 o 
  -7   6   1        0.97       16.36     35.86 o 
  -6   6   1     8801.05     8599.83     67.94 o 
  -5   6   1      575.41      582.88     31.94 o 
  -4   6   1      226.14      170.81     33.43 o 
  -3   6   1      578.59      636.84     34.54 o 
  -2   6   1     7400.03     7315.17     48.86 o 
  -1   6   1      522.80      733.98     38.56 o 
   0   6   1     6436.99     6478.30     69.24 o 
   1   6   1      444.51      452.52     41.10 o 
   2   6   1       54.94       80.55     37.92 o 
   3   6   1      411.19      374.72     39.02 o 
   4   6   1     4055.53     3961.72     38.97 o 
   5   6   1      527.72      543.57     31.96 o 
   6   6   1     2526.55     2496.31     37.69 o 
   7   6   1        2.51      -19.52     35.45 o 
   8   6   1       16.61       52.54     44.31 o 
   9   6   1      370.90      391.05     47.79 o 
  10   6   1     1234.01     1323.22     59.62 o 
 -10   7   1        0.24       41.68     54.05 o 
  -9   7   1      206.74      271.60     43.82 o 
  -8   7   1     1694.47     1731.31     42.15 o 
  -7   7   1     1379.20     1380.90     38.00 o 
  -6   7   1     1306.10     1347.91     36.58 o 
  -5   7   1     1124.82     1137.92     34.87 o 
  -4   7   1     3783.60     3769.41     39.91 o 
  -3   7   1    12129.30    12369.70    129.65 o 
  -2   7   1    15564.55    15325.90    111.40 o 
  -1   7   1     3771.11     3942.29     66.43 o 
   0   7   1       52.59       85.74     33.28 o 
   1   7   1     2785.70     2569.44     60.78 o 
   2   7   1    12643.58    12029.53     91.30 o 
   3   7   1     4847.52     4774.82     56.14 o 
   4   7   1     3739.19     3847.44     38.59 o 
   5   7   1      724.35      791.40     33.02 o 
   6   7   1     5148.94     5173.57     67.98 o 
   7   7   1     3060.84     2953.75     40.12 o 
   8   7   1     3926.42     3984.54     54.31 o 
   9   7   1        1.94       30.28     56.92 o 
  10   7   1       30.21       60.38     56.19 o 
 -10   8   1      201.14      218.26     64.88 o 
  -9   8   1      454.64      412.62     43.11 o 
  -8   8   1      718.26      778.75     40.14 o 
  -7   8   1     1163.84     1168.64     39.51 o 
  -6   8   1      641.85      656.06     36.75 o 
  -5   8   1     5275.41     5151.17     44.93 o 
  -4   8   1      186.64      225.53     34.14 o 
  -3   8   1      320.08      289.75     35.04 o 
  -2   8   1     2371.65     2395.28     37.49 o 
  -1   8   1     4926.34     4663.11     77.39 o 
   0   8   1     1855.69     1836.44     39.60 o 
   1   8   1     1220.67     1167.72     40.05 o 
   2   8   1      128.87      169.59     35.60 o 
   3   8   1     2294.42     2271.29     49.65 o 
   4   8   1     2248.78     2251.84     34.69 o 
   5   8   1      494.45      534.94     33.19 o 
   6   8   1      231.89      268.40     34.39 o 
   7   8   1      163.80      181.96     37.35 o 
   8   8   1       65.73       98.45     44.19 o 
   9   8   1      251.36      264.23     51.73 o 
  10   8   1      474.50      558.03     54.96 o 
 -10   9   1      405.08      426.63     54.72 o 
  -9   9   1      156.68      193.61     51.34 o 
  -8   9   1      125.68      167.09     42.08 o 
  -7   9   1     3496.77     3556.53     43.62 o 
  -6   9   1       53.71       78.96     34.79 o 
  -5   9   1        0.17       30.70     32.77 o 
  -4   9   1      298.96      324.71     35.04 o 
  -3   9   1    10559.14    10295.91     78.18 o 
  -2   9   1     1281.01     1263.05     37.24 o 
  -1   9   1    12093.39    12055.01    189.07 o 
   0   9   1       29.22       63.03     35.44 o 
   1   9   1     5637.60     5335.07     86.42 o 
   2   9   1      801.68      860.79     42.57 o 
   3   9   1     7725.21     7579.53    102.08 o 
   4   9   1     3046.62     3046.06     39.10 o 
   5   9   1       38.55       54.70     34.66 o 
   6   9   1        0.24       38.47     37.94 o 
   7   9   1     8244.93     8147.36     50.79 o 
   8   9   1      656.67      696.90     50.86 o 
   9   9   1      189.69      210.07     64.12 o 
  -9  10   1      178.40      190.41     51.87 o 
  -8  10   1       74.87      106.50     42.53 o 
  -7  10   1     1725.98     1807.51     43.94 o 
  -6  10   1       62.87       91.76     40.22 o 
  -5  10   1     2414.26     2385.92     42.99 o 
  -4  10   1      581.00      548.96     38.19 o 
  -3  10   1      158.06      165.52     35.94 o 
  -2  10   1        1.86       44.63     35.52 o 
  -1  10   1     3624.95     3629.06     52.05 o 
   0  10   1        0.50       63.42     38.54 o 
   1  10   1     3823.74     3834.16     56.71 o 
   2  10   1       16.83       32.20     39.99 o 
   3  10   1      714.85      667.48     41.61 o 
   4  10   1       98.75      103.70     34.05 o 
   5  10   1      543.06      578.25     35.86 o 
   6  10   1      203.21      265.07     40.85 o 
   7  10   1      315.70      371.77     46.65 o 
   8  10   1      437.49      465.03     57.94 o 
   9  10   1      400.21      467.71     66.58 o 
  -9  11   1      352.39      372.67     47.99 o 
  -8  11   1      235.13      265.07     41.41 o 
  -7  11   1     2106.47     2184.33     43.08 o 
  -6  11   1      349.61      363.33     41.62 o 
  -5  11   1       64.18       82.48     37.25 o 
  -4  11   1      721.34      747.21     39.15 o 
  -3  11   1     5073.23     5163.77     46.43 o 
  -2  11   1      665.12      644.91     38.66 o 
  -1  11   1     2672.62     2588.68     41.33 o 
   0  11   1        8.82        0.14     40.40 o 
   1  11   1     4591.13     4175.98     51.25 o 
   2  11   1      327.00      340.98     40.76 o 
   3  11   1     8603.39     8485.01     97.08 o 
   4  11   1       53.92       62.99     37.30 o 
   5  11   1      135.09      132.18     36.47 o 
   6  11   1     2341.63     2259.27     46.69 o 
   7  11   1     4698.79     4757.89     73.28 o 
   8  11   1      352.86      361.67     47.73 o 
   9  11   1      276.48      274.11     57.21 o 
  -9  12   1        0.50       18.45     64.81 o 
  -8  12   1        0.20        8.97     48.47 o 
  -7  12   1      925.20      945.75     47.15 o 
  -6  12   1     1202.62     1221.58     43.99 o 
  -5  12   1     2241.08     2215.35     45.78 o 
  -4  12   1      450.62      422.18     40.32 o 
  -3  12   1      231.79      287.41     36.91 o 
  -2  12   1     2149.86     2133.00     42.23 o 
  -1  12   1      757.59      719.63     39.53 o 
   0  12   1     1693.80     1656.07     47.35 o 
   1  12   1      335.50      353.36     41.89 o 
   2  12   1       51.44       18.37     42.39 o 
   3  12   1       21.22       30.21     39.50 o 
   4  12   1      510.90      507.50     37.82 o 
   5  12   1     1963.83     2016.16     43.13 o 
   6  12   1        0.52      -11.20     44.53 o 
   7  12   1      452.92      484.80     52.36 o 
   8  12   1      177.94      182.44     60.76 o 
  -8  13   1      594.13      605.82     49.85 o 
  -7  13   1      201.93      257.58     48.47 o 
  -6  13   1     1099.68     1032.90     42.81 o 
  -5  13   1        0.88       -2.27     42.81 o 
  -4  13   1      403.94      389.48     45.06 o 
  -3  13   1      784.29      794.20     41.73 o 
  -2  13   1     7306.27     7011.33     64.63 o 
  -1  13   1      438.74      432.35     39.74 o 
   0  13   1        9.38       11.99     42.41 o 
   1  13   1     1410.64     1428.92     46.34 o 
   2  13   1     8910.74     8491.46     94.25 o 
   3  13   1     3445.01     3437.42     54.63 o 
   4  13   1      600.70      615.79     46.05 o 
   5  13   1       47.27       52.08     42.34 o 
   6  13   1     2417.82     2363.93     59.01 o 
   7  13   1      720.95      809.73     59.98 o 
   8  13   1      963.23     1011.25     71.67 o 
  -8  14   1      136.56      132.78    119.07 o 
  -7  14   1      539.95      541.14     49.94 o 
  -6  14   1     2271.22     2299.28     53.55 o 
  -5  14   1       43.42       69.51     47.41 o 
  -4  14   1      258.12      234.82     39.78 o 
  -3  14   1      203.38      196.67     42.97 o 
  -2  14   1      912.63      891.60     49.96 o 
  -1  14   1        3.69       31.62     47.06 o 
   0  14   1     1138.41     1110.68     45.49 o 
   1  14   1      236.71      271.27     44.74 o 
   2  14   1      576.47      501.67     50.80 o 
   3  14   1      109.28      102.62     42.81 o 
   4  14   1     1460.71     1435.67     46.25 o 
   5  14   1      105.91      146.90     49.80 o 
   6  14   1      586.01      677.62     69.08 o 
   7  14   1      605.91      565.61     70.86 o 
  -7  15   1       79.08       98.08     64.98 o 
  -6  15   1      850.57      849.21     56.19 o 
  -5  15   1      281.88      307.79     48.82 o 
  -4  15   1      538.24      536.54     46.90 o 
  -3  15   1       50.90       81.48     47.90 o 
  -2  15   1     4523.66     4420.25     51.93 o 
  -1  15   1        1.24       -5.76     50.23 o 
   0  15   1       87.69       72.87     51.85 o 
   1  15   1       46.98       64.29     49.48 o 
   2  15   1     3887.25     3890.04     56.44 o 
   3  15   1        0.28       26.52     47.37 o 
   4  15   1     1524.68     1628.93     54.32 o 
   5  15   1      236.95      224.92     61.32 o 
   6  15   1     1313.95     1193.57     79.85 o 
   7  15   1       19.74       64.77     55.61 o 
  -6  16   1      910.71      890.12     60.41 o 
  -5  16   1      367.69      385.42     51.25 o 
  -4  16   1        0.53       27.90     48.03 o 
  -3  16   1       64.05       73.10     47.56 o 
  -2  16   1      971.51      955.75     56.78 o 
  -1  16   1       26.74       41.63     54.45 o 
   0  16   1      378.10      407.59     63.03 o 
   1  16   1       30.42       37.69     51.88 o 
   2  16   1        1.51       45.32     48.03 o 
   3  16   1      485.23      471.53     47.76 o 
   4  16   1      740.54      743.25     53.43 o 
   5  16   1       62.14       74.23     68.18 o 
   6  16   1      262.33      322.56     81.96 o 
  -5  17   1      212.19      202.56     57.35 o 
  -4  17   1      159.46      180.29     53.58 o 
  -3  17   1      582.84      570.68     64.47 o 
  -2  17   1     2225.50     2265.50     65.91 o 
  -1  17   1      869.23      859.22     67.67 o 
   0  17   1        0.30        3.81     66.97 o 
   1  17   1      417.24      413.91     59.42 o 
   2  17   1     1977.59     1990.74     55.19 o 
   3  17   1     1071.19     1125.26     54.87 o 
   4  17   1      782.14      777.50     67.61 o 
   5  17   1      175.07      157.02     53.20 o 
  -4  18   1      239.66      233.29     73.78 o 
  -3  18   1       81.98       89.03     70.36 o 
  -2  18   1      504.44      499.33     73.61 o 
  -1  18   1      640.26      620.50     78.11 o 
   0  18   1       18.77       51.28     72.98 o 
   1  18   1       18.45        5.84     69.97 o 
   2  18   1      117.15      126.33     66.61 o 
   3  18   1       32.80       37.20     68.53 o 
   4  18   1        2.22       22.24     86.96 o 
  -2  19   1       17.01      -23.01     88.41 o 
  -1  19   1     1022.92      933.38     89.10 o 
   0  19   1       10.76       94.47     86.54 o 
   1  19   1      941.92      864.83     72.88 o 
   2  19   1       38.91       50.18    121.94 o 
 -10   0   2      328.53      371.85     55.99 o 
  -8   0   2      100.91      121.65     40.57 o 
  -6   0   2     3543.58     3489.52     43.18 o 
  -4   0   2    12916.49    12156.83     89.14 o 
  -2   0   2     1919.25     1939.94     52.78 o 
   0   0   2    54128.94    54215.07    586.01 o 
   2   0   2     1963.12     1895.09     71.96 o 
   4   0   2    19392.67    18582.28    140.59 o 
   6   0   2     4220.08     3927.29    153.90 o 
   8   0   2     2155.46     2099.37     69.99 o 
  10   0   2     3520.38     3517.42     88.16 o 
 -11   1   2       47.45       48.59     50.38 o 
 -10   1   2     1649.98     1703.33     46.40 o 
  -9   1   2      931.55      857.73     46.32 o 
  -8   1   2     9769.05     9464.04     67.63 o 
  -7   1   2     1323.64     1296.21     30.06 o 
  -6   1   2      220.29      221.54     26.55 o 
  -5   1   2       95.19       91.54     25.68 o 
  -4   1   2    30246.30    29901.18    178.71 o 
  -3   1   2     1331.31     1257.06     29.94 o 
  -2   1   2     8088.56     8159.89     55.37 o 
  -1   1   2     4793.61     5508.49     85.35 o 
   0   1   2    30854.63    35490.95    260.41 o 
   1   1   2       22.70       54.99     53.21 o 
   2   1   2    32195.58    34377.12    147.66 o 
   3   1   2      868.39      915.66     33.95 o 
   4   1   2      565.64      772.63     31.39 o 
   5   1   2      984.22      937.78     32.87 o 
   6   1   2     3953.83     3982.15     38.14 o 
   7   1   2      474.71      486.53     33.84 o 
   8   1   2     1965.75     1882.76     39.85 o 
   9   1   2        3.79       11.70     38.54 o 
  10   1   2      141.44      160.35     43.50 o 
  11   1   2       21.22       25.76     50.87 o 
 -11   2   2      313.96      338.78     55.26 o 
 -10   2   2      441.51      476.64     42.88 o 
  -9   2   2      354.38      346.39     35.64 o 
  -8   2   2       24.28       52.47     31.53 o 
  -7   2   2       27.42       66.19     28.41 o 
  -6   2   2     1867.87     1781.55     29.26 o 
  -5   2   2     2271.26     2240.75     31.50 o 
  -4   2   2     9101.08     9027.40     63.24 o 
  -3   2   2     5036.72     5245.76     41.86 o 
  -2   2   2     6699.68     6926.73     50.81 o 
  -1   2   2    22518.11    24506.11    274.46 o 
   0   2   2     2686.12     2883.57     84.53 o 
   1   2   2     6080.04     6775.32     84.11 o 
   2   2   2     1580.98     1594.91     46.87 o 
   3   2   2     4282.32     4663.11     42.81 o 
   4   2   2    16560.07    16021.57     99.93 o 
   5   2   2     9087.52     8831.22    103.35 o 
   6   2   2     5963.29     5876.39    114.21 o 
   7   2   2       20.64       51.89     33.95 o 
   8   2   2     1021.67     1014.82     39.35 o 
   9   2   2     1698.21     1647.25     43.63 o 
  10   2   2     2604.91     2678.90     53.98 o 
  11   2   2      363.40      426.19     54.70 o 
 -11   3   2       12.04       50.98     59.28 o 
 -10   3   2      766.29      789.32     51.60 o 
  -9   3   2     4311.13     4349.27     61.13 o 
  -8   3   2     2292.52     2276.09     34.42 o 
  -7   3   2     4855.26     4666.24     55.26 o 
  -6   3   2      359.88      402.22     28.77 o 
  -5   3   2     6947.97     6606.40     50.92 o 
  -4   3   2     8849.13     8769.22     48.68 o 
  -3   3   2     7298.49     7069.13     45.51 o 
  -2   3   2      542.42      512.03     35.17 o 
  -1   3   2     1164.59     1222.63     41.02 o 
   0   3   2     6922.13     7806.86     98.44 o 
   1   3   2     4438.73     4606.64     69.10 o 
   2   3   2     9687.16    10026.54    172.10 o 
   3   3   2     6680.69     6888.67     97.24 o 
   4   3   2       16.81       44.84     34.41 o 
   5   3   2     3338.65     3410.17     40.49 o 
   6   3   2     2228.22     2214.77     36.50 o 
   7   3   2     1372.31     1316.32     36.78 o 
   8   3   2      315.95      358.58     41.01 o 
   9   3   2        1.12       19.02     45.18 o 
  10   3   2        0.69       -4.70     50.90 o 
 -11   4   2      249.21      296.98     58.36 o 
 -10   4   2      105.48      125.00     48.94 o 
  -9   4   2      538.07      522.03     43.33 o 
  -8   4   2      293.81      322.13     37.31 o 
  -7   4   2     1238.00     1238.58     35.47 o 
  -6   4   2      322.68      352.83     31.37 o 
  -5   4   2    10235.05    10364.02     61.49 o 
  -4   4   2      176.01      167.85     28.16 o 
  -3   4   2     4078.42     4188.02     38.88 o 
  -2   4   2     1719.26     1788.57     38.33 o 
  -1   4   2    26133.51    26562.79    293.43 o 
   0   4   2       87.94       68.23     49.53 o 
   1   4   2    24000.99    24336.85    306.00 o 
   2   4   2      552.77      537.60     40.87 o 
   3   4   2     4098.86     4328.26     48.93 o 
   4   4   2     2459.49     2432.60     33.38 o 
   5   4   2    18572.88    18333.25    197.83 o 
   6   4   2      460.27      462.98     34.95 o 
   7   4   2     1146.64     1095.81     39.73 o 
   8   4   2        0.61       -8.23     41.67 o 
   9   4   2     4021.98     4005.82     53.00 o 
  10   4   2      217.69      226.60     51.60 o 
 -11   5   2        2.77        0.02     60.94 o 
 -10   5   2       40.33       91.51     42.33 o 
  -9   5   2     4673.58     4740.55     51.73 o 
  -8   5   2      187.68      239.57     37.67 o 
  -7   5   2     7033.67     6690.30     43.00 o 
  -6   5   2        0.74       40.69     33.24 o 
  -5   5   2     9016.12     8637.58     55.03 o 
  -4   5   2     1017.84     1109.72     33.89 o 
  -3   5   2    24200.85    24074.11    107.95 o 
  -2   5   2      197.25      232.79     30.37 o 
  -1   5   2      169.92      123.48     33.91 o 
   0   5   2       78.39       63.14     44.34 o 
   1   5   2    27982.05    28375.26    307.81 o 
   2   5   2      194.10      207.75     40.80 o 
   3   5   2     1201.51     1077.28     37.82 o 
   4   5   2        6.57        2.90     31.49 o 
   5   5   2     1372.30     1441.79     34.52 o 
   6   5   2      350.30      335.14     35.58 o 
   7   5   2      871.78      909.73     39.76 o 
   8   5   2        8.67       39.89     42.65 o 
   9   5   2        5.73       18.38     43.89 o 
  10   5   2       54.03       75.20     53.20 o 
 -11   6   2      507.52      625.73     59.80 o 
 -10   6   2      108.57       90.30     46.35 o 
  -9   6   2      299.06      331.50     42.56 o 
  -8   6   2      689.49      698.95     37.70 o 
  -7   6   2      785.07      741.40     36.95 o 
  -6   6   2      328.85      344.48     33.26 o 
  -5   6   2     6465.25     6365.29     51.89 o 
  -4   6   2     3786.31     4010.95     47.34 o 
  -3   6   2     2858.72     3133.72     37.81 o 
  -2   6   2      117.29      139.64     32.92 o 
  -1   6   2    21257.18    21190.20    321.57 o 
   0   6   2     4564.83     4350.53     57.81 o 
   1   6   2     7094.50     6773.09     86.00 o 
   2   6   2      589.43      654.95     42.51 o 
   3   6   2     2052.00     1971.59     43.10 o 
   4   6   2     5321.96     5549.02     71.71 o 
   5   6   2    15034.59    15035.45    140.46 o 
   6   6   2       22.92       36.31     37.10 o 
   7   6   2      281.64      271.85     39.66 o 
   8   6   2      920.21      953.71     47.35 o 
   9   6   2     3274.04     3420.65     50.04 o 
  10   6   2      194.86      213.48     53.56 o 
 -10   7   2      135.58      176.31     45.56 o 
  -9   7   2     3703.59     3870.59     48.40 o 
  -8   7   2     1999.90     1970.32     42.14 o 
  -7   7   2     1063.63     1041.56     38.13 o 
  -6   7   2        8.57       31.35     35.90 o 
  -5   7   2     3424.23     3559.77     39.68 o 
  -4   7   2     4201.62     4213.16     57.73 o 
  -3   7   2     7677.06     7317.24     62.66 o 
  -2   7   2      188.07      119.54     32.38 o 
  -1   7   2     2014.01     2051.61     37.17 o 
   0   7   2     5321.21     5305.22     74.87 o 
   1   7   2     7357.78     7213.80     66.21 o 
   2   7   2     4919.38     4860.36     87.83 o 
   3   7   2      884.27      901.73     41.51 o 
   4   7   2        4.41       32.55     33.25 o 
   5   7   2      281.53      348.45     34.56 o 
   6   7   2      951.14      981.93     39.54 o 
   7   7   2      779.39      759.43     41.78 o 
   8   7   2      210.61      194.07     44.52 o 
   9   7   2      480.16      530.30     56.88 o 
  10   7   2      131.78      138.04     57.62 o 
 -10   8   2      311.80      324.12     55.03 o 
  -9   8   2      112.42      174.27     44.14 o 
  -8   8   2       71.44      116.97     38.70 o 
  -7   8   2      732.50      746.30     36.98 o 
  -6   8   2     3080.10     2974.29     41.47 o 
  -5   8   2     3023.20     2963.79     47.88 o 
  -4   8   2     2517.74     2613.67     37.20 o 
  -3   8   2        3.76        8.82     31.71 o 
  -2   8   2       41.62       49.65     30.00 o 
  -1   8   2     1436.36     1363.58     36.58 o 
   0   8   2    10615.20    10092.40    156.49 o 
   1   8   2     1228.61     1077.50     42.96 o 
   2   8   2     1190.71     1157.71     40.96 o 
   3   8   2      193.46      215.11     33.94 o 
   4   8   2    11246.64    11132.00    190.87 o 
   5   8   2     4044.99     3871.94     47.04 o 
   6   8   2     3699.91     3674.53     50.15 o 
   7   8   2      281.73      247.89     39.50 o 
   8   8   2     2188.06     2139.79     49.92 o 
   9   8   2      724.31      791.50     53.24 o 
  10   8   2     1450.43     1349.55     54.66 o 
 -10   9   2      875.09      936.27     57.73 o 
  -9   9   2      641.45      741.45     47.57 o 
  -8   9   2     4297.50     4344.53     46.25 o 
  -7   9   2       23.12       41.37     39.04 o 
  -6   9   2       25.72        1.48     36.55 o 
  -5   9   2     2636.60     2523.39     39.32 o 
  -4   9   2     9173.53     8776.36     63.76 o 
  -3   9   2     1586.53     1560.15     36.03 o 
  -2   9   2     2707.48     2543.50     38.65 o 
  -1   9   2      101.17      110.74     33.65 o 
   0   9   2     7824.35     7519.55    137.65 o 
   1   9   2     1454.79     1517.28     43.92 o 
   2   9   2     7181.36     6942.01    314.74 o 
   3   9   2       29.89       20.69     36.26 o 
   4   9   2      522.57      533.97     35.56 o 
   5   9   2       43.97       64.46     34.32 o 
   6   9   2     1614.92     1613.47     42.65 o 
   7   9   2       11.79       19.70     40.24 o 
   8   9   2      164.05      217.13     46.36 o 
   9   9   2      239.10      218.67     65.06 o 
  -9  10   2      110.72      117.32     53.11 o 
  -8  10   2       39.64       51.42     41.07 o 
  -7  10   2      150.10      178.84     40.35 o 
  -6  10   2     4349.81     4155.77     44.16 o 
  -5  10   2      364.45      384.64     38.68 o 
  -4  10   2     3444.94     3336.02     42.20 o 
  -3  10   2      534.61      529.26     36.61 o 
  -2  10   2     1392.92     1288.35     38.48 o 
  -1  10   2        0.05       54.71     32.12 o 
   0  10   2     9494.63     9201.10    134.25 o 
   1  10   2      226.98      235.26     41.34 o 
   2  10   2        6.45       17.49     38.76 o 
   3  10   2      913.18      812.99     39.89 o 
   4  10   2     8581.82     8535.81     85.78 o 
   5  10   2      136.99      144.00     34.24 o 
   6  10   2     5471.90     5512.86     48.51 o 
   7  10   2       28.25       67.64     43.04 o 
   8  10   2     1549.27     1643.13     63.21 o 
   9  10   2       95.76      102.15     57.70 o 
  -9  11   2      115.82      128.62     48.36 o 
  -8  11   2     2238.54     2322.27     46.14 o 
  -7  11   2      872.09      869.06     42.87 o 
  -6  11   2      145.21      165.84     42.55 o 
  -5  11   2      194.63      180.32     37.37 o 
  -4  11   2     8072.80     7995.33     50.18 o 
  -3  11   2     1353.76     1444.09     41.36 o 
  -2  11   2      288.34      291.85     37.79 o 
  -1  11   2       59.42       91.49     37.77 o 
   0  11   2     3009.24     2880.72     45.88 o 
   1  11   2      665.28      602.76     45.62 o 
   2  11   2     1749.23     1758.68     47.80 o 
   3  11   2      129.53      159.46     43.62 o 
   4  11   2      346.28      335.97     36.31 o 
   5  11   2     1259.73     1206.69     39.13 o 
   6  11   2      562.03      552.14     45.83 o 
   7  11   2        6.43       36.69     46.00 o 
   8  11   2      430.89      492.45     59.55 o 
   9  11   2       42.61       21.94     58.35 o 
  -9  12   2      174.23      167.77     57.86 o 
  -8  12   2       27.93       38.84     58.49 o 
  -7  12   2       48.87       63.55     45.83 o 
  -6  12   2      312.72      376.47     41.40 o 
  -5  12   2     1556.53     1502.99     44.81 o 
  -4  12   2      264.60      252.60     37.19 o 
  -3  12   2     1746.96     1674.10     40.86 o 
  -2  12   2     1843.55     1764.44     41.60 o 
  -1  12   2      828.43      861.74     42.13 o 
   0  12   2     7377.15     7259.24    127.42 o 
   1  12   2     1424.05     1278.68    157.04 o 
   2  12   2      398.30      425.76     45.77 o 
   3  12   2      440.73      464.20     43.67 o 
   4  12   2     2230.14     2268.00     47.84 o 
   5  12   2     3652.89     3693.31     62.91 o 
   6  12   2     1584.55     1546.94     44.74 o 
   7  12   2        7.83       23.53     50.18 o 
   8  12   2      351.11      357.19     62.29 o 
  -8  13   2      752.86      733.55     60.58 o 
  -7  13   2     1463.84     1404.65     47.67 o 
  -6  13   2      283.33      301.49     43.37 o 
  -5  13   2     1032.92     1121.74     45.59 o 
  -4  13   2     2672.93     2696.98     48.26 o 
  -3  13   2     3944.26     3895.16     49.08 o 
  -2  13   2        1.05       18.63     41.94 o 
  -1  13   2       53.22       76.50     40.91 o 
   0  13   2      738.38      729.42     45.38 o 
   1  13   2     2381.02     2409.79     50.04 o 
   2  13   2      257.03      305.64     47.02 o 
   3  13   2      237.11      238.16     53.12 o 
   4  13   2       11.13       46.49     48.25 o 
   5  13   2      224.19      214.84     45.33 o 
   6  13   2       39.62       95.28     47.03 o 
   7  13   2      319.32      321.93     49.02 o 
   8  13   2       12.48        5.54     64.64 o 
  -8  14   2      160.16      199.44     54.27 o 
  -7  14   2       20.38       26.78     48.19 o 
  -6  14   2       87.96      104.65     49.27 o 
  -5  14   2     1146.26     1127.97     49.83 o 
  -4  14   2        2.51       -1.22     45.00 o 
  -3  14   2      179.02      171.34     41.53 o 
  -2  14   2      903.03      888.44     50.86 o 
  -1  14   2     2849.72     2849.44     54.16 o 
   0  14   2      936.12      941.49     48.60 o 
   1  14   2     4477.31     4501.37     55.31 o 
   2  14   2       44.86       83.11     47.53 o 
   3  14   2      125.85      146.52     43.59 o 
   4  14   2       42.72       22.83     47.61 o 
   5  14   2     2413.01     2544.28     60.31 o 
   6  14   2      534.06      524.86     70.53 o 
   7  14   2       14.69       56.19     56.78 o 
  -7  15   2      681.20      669.52     61.95 o 
  -6  15   2      383.91      373.20     57.01 o 
  -5  15   2     2008.02     2097.86     54.17 o 
  -4  15   2       26.71       40.89     45.55 o 
  -3  15   2     1712.93     1737.42     48.58 o 
  -2  15   2       84.23       87.79     51.91 o 
  -1  15   2       73.97      109.72     58.09 o 
   0  15   2      158.36      191.89     46.71 o 
   1  15   2     2629.44     2557.22     66.61 o 
   2  15   2       74.84      128.88     48.34 o 
   3  15   2      392.95      399.35     47.41 o 
   4  15   2       40.45       51.49     49.62 o 
   5  15   2      382.58      377.91     60.95 o 
   6  15   2      112.93      156.14     78.33 o 
  -6  16   2       37.22       54.49     51.42 o 
  -5  16   2     1064.20     1046.75     59.31 o 
  -4  16   2      286.89      230.77     51.27 o 
  -3  16   2      168.61      171.30     56.76 o 
  -2  16   2      254.19      249.75     57.00 o 
  -1  16   2     1240.30     1205.65     65.77 o 
   0  16   2      251.78      260.50     52.42 o 
   1  16   2     1284.66     1322.08     54.50 o 
   2  16   2      105.04      100.00     47.85 o 
   3  16   2      183.24      212.96     53.19 o 
   4  16   2      201.13      183.25     50.20 o 
   5  16   2     1638.76     1672.82     86.96 o 
   6  16   2        0.02       47.12     77.50 o 
  -5  17   2     1264.76     1233.47     74.70 o 
  -4  17   2      636.10      624.82     69.45 o 
  -3  17   2     1146.82     1232.05     65.03 o 
  -2  17   2      445.06      455.42     68.83 o 
  -1  17   2      316.78      314.23     68.48 o 
   0  17   2      496.87      539.95     71.97 o 
   1  17   2      343.14      364.64     53.87 o 
   2  17   2      353.69      374.48     52.98 o 
   3  17   2       96.37      139.15     52.92 o 
   4  17   2      131.17      154.89     66.67 o 
   5  17   2       27.87       40.89     58.75 o 
  -4  18   2      386.77      316.20     88.76 o 
  -3  18   2       68.14       86.50     64.18 o 
  -2  18   2        2.62        1.04     74.79 o 
  -1  18   2      264.10      273.95     74.28 o 
   0  18   2     1086.09     1088.95     71.02 o 
   1  18   2      227.54      236.82     63.49 o 
   2  18   2        9.85       37.30     65.76 o 
   3  18   2        1.11       32.16     67.22 o 
  -2  19   2       12.69       48.54     81.98 o 
  -1  19   2       37.90        9.98     79.61 o 
   0  19   2      269.02      262.09     73.35 o 
   1  19   2      171.11      179.50     71.53 o 
 -11   0   3     3206.63     3168.30    172.23 o 
  -9   0   3      930.68      903.68     47.54 o 
  -7   0   3    11940.80    11404.78    165.12 o 
  -5   0   3    29719.26    30195.88    136.42 o 
  -3   0   3     6540.78     6360.27     66.37 o 
  -1   0   3    48211.12    54085.58    853.99 o 
   1   0   3    11109.20    11918.06    116.05 o 
   3   0   3    25437.83    25985.77     99.65 o 
   5   0   3     9055.72     9054.46    164.01 o 
   7   0   3      310.62      344.38     47.45 o 
   9   0   3     1512.67     1565.08     55.66 o 
 -11   1   3       85.75      122.67     48.50 o 
 -10   1   3       57.74       72.96     41.93 o 
  -9   1   3     1930.64     1918.11     35.58 o 
  -8   1   3        1.00       27.44     29.21 o 
  -7   1   3     1455.61     1400.41     29.82 o 
  -6   1   3      343.17      338.66     25.95 o 
  -5   1   3      940.07      889.12     27.16 o 
  -4   1   3      202.73      217.08     27.97 o 
  -3   1   3     9512.83     9541.11     51.99 o 
  -2   1   3      176.82      258.56     37.69 o 
  -1   1   3     1956.20     2272.59     64.58 o 
   0   1   3     1118.89     1168.12     65.30 o 
   1   1   3    29225.53    31517.32    355.06 o 
   2   1   3     7119.16     7482.74     62.07 o 
   3   1   3    14884.70    14373.46     89.40 o 
   4   1   3      792.72      860.72     32.06 o 
   5   1   3      479.62      500.64     31.37 o 
   6   1   3     1671.03     1577.01     32.16 o 
   7   1   3     6746.68     6700.05     81.19 o 
   8   1   3      276.78      313.75     37.16 o 
   9   1   3      375.03      392.70     40.97 o 
  10   1   3       37.04        6.35     44.27 o 
 -11   2   3     2567.78     2481.22     57.87 o 
 -10   2   3     1913.77     1858.17     43.50 o 
  -9   2   3      657.63      699.56     36.68 o 
  -8   2   3       91.00      112.87     29.89 o 
  -7   2   3     5324.32     5232.97     44.86 o 
  -6   2   3     7319.44     7100.34     52.10 o 
  -5   2   3    13587.55    13588.28     60.85 o 
  -4   2   3      165.07      203.88     28.50 o 
  -3   2   3    14944.06    15061.82     56.65 o 
  -2   2   3    13878.28    14970.08    190.86 o 
  -1   2   3    31081.68    33611.11    308.69 o 
   0   2   3      268.48      452.70     62.52 o 
   1   2   3     7069.30     7750.58    107.14 o 
   2   2   3    14373.84    15102.09    114.47 o 
   3   2   3    18414.53    18670.17    126.81 o 
   4   2   3     8276.30     8668.60     51.20 o 
   5   2   3     2664.80     2718.09     42.16 o 
   6   2   3       11.80       20.84     30.42 o 
   7   2   3      981.44     1028.06     35.68 o 
   8   2   3      701.43      698.89     35.97 o 
   9   2   3     1076.90     1108.57     41.42 o 
  10   2   3      229.89      252.03     49.43 o 
 -11   3   3       39.78       58.21     58.92 o 
 -10   3   3      296.45      359.51     44.26 o 
  -9   3   3      421.80      477.73     37.69 o 
  -8   3   3     1139.18     1146.93     37.41 o 
  -7   3   3      201.38      232.46     29.46 o 
  -6   3   3     1226.17     1269.42     30.68 o 
  -5   3   3      169.15      161.37     28.77 o 
  -4   3   3     6285.87     6211.41     39.16 o 
  -3   3   3     7823.79     8203.53     56.47 o 
  -2   3   3     8971.21     9428.85    121.21 o 
  -1   3   3       52.47      159.98     37.72 o 
   0   3   3    22506.79    24729.27    127.39 o 
   1   3   3     3415.70     3547.29     64.66 o 
   2   3   3     6567.25     6680.83     93.88 o 
   3   3   3     7587.70     7563.82     75.64 o 
   4   3   3     4347.28     4228.40     69.96 o 
   5   3   3      450.75      456.51     34.43 o 
   6   3   3     2945.50     2799.86     40.18 o 
   7   3   3     3793.76     3720.21     83.65 o 
   8   3   3     1703.73     1686.57     44.04 o 
   9   3   3      347.62      353.96     45.92 o 
  10   3   3      386.67      408.07     50.18 o 
 -11   4   3      216.98      311.46     56.24 o 
 -10   4   3     3678.46     3819.80     49.48 o 
  -9   4   3        7.88       17.56     39.10 o 
  -8   4   3      238.75      262.65     32.75 o 
  -7   4   3      120.20      149.35     30.10 o 
  -6   4   3    14597.04    14159.51    102.72 o 
  -5   4   3     1354.83     1304.72     30.18 o 
  -4   4   3      184.32      145.51     29.03 o 
  -3   4   3      741.91      685.00     31.07 o 
  -2   4   3    20364.38    19729.60    159.24 o 
  -1   4   3     6113.42     6567.14     95.86 o 
   0   4   3    41043.61    43894.32    303.86 o 
   1   4   3     1006.73     1191.96     47.28 o 
   2   4   3    11087.44    11075.40    170.22 o 
   3   4   3      794.94      783.61     40.82 o 
   4   4   3     9136.60     9218.02     60.72 o 
   5   4   3      364.15      338.15     34.78 o 
   6   4   3      298.42      355.40     36.28 o 
   7   4   3        3.69       35.24     34.59 o 
   8   4   3     4184.12     4138.53     62.78 o 
   9   4   3      582.49      640.11     44.11 o 
  10   4   3      393.61      444.04     51.15 o 
 -11   5   3      139.76       94.13     50.89 o 
 -10   5   3      602.52      703.34     44.83 o 
  -9   5   3       28.10       47.04     41.02 o 
  -8   5   3     1005.20     1000.28     36.32 o 
  -7   5   3      626.54      606.88     36.39 o 
  -6   5   3        0.09       16.04     32.00 o 
  -5   5   3      613.94      593.59     33.21 o 
  -4   5   3     4442.71     4424.62     37.22 o 
  -3   5   3       95.89      151.35     30.78 o 
  -2   5   3     9103.92     8955.20     91.20 o 
  -1   5   3      133.59      141.89     39.89 o 
   0   5   3       35.82       47.09     45.93 o 
   1   5   3      387.70      537.33     52.34 o 
   2   5   3    18103.50    18338.88    275.34 o 
   3   5   3       17.20       13.93     38.73 o 
   4   5   3     4247.79     4102.14     69.86 o 
   5   5   3       87.69       72.63     35.20 o 
   6   5   3     6562.69     6395.56     75.78 o 
   7   5   3      147.93      150.37     37.01 o 
   8   5   3     3444.79     3417.18     60.39 o 
   9   5   3        1.23       30.13     46.85 o 
  10   5   3      565.72      564.10     53.31 o 
 -11   6   3      537.06      519.68     59.30 o 
 -10   6   3     2312.08     2266.55     49.02 o 
  -9   6   3      301.65      328.39     38.39 o 
  -8   6   3      246.51      267.55     40.78 o 
  -7   6   3     1017.62      990.13     37.38 o 
  -6   6   3    12585.02    12122.54     63.70 o 
  -5   6   3      809.47      763.85     32.72 o 
  -4   6   3        6.52       -3.45     32.34 o 
  -3   6   3     2351.95     2587.47     37.30 o 
  -2   6   3    21685.88    21980.05    220.75 o 
  -1   6   3     5093.81     5295.56    136.31 o 
   0   6   3    13694.99    13546.21    212.61 o 
   1   6   3      152.79      139.70     44.40 o 
   2   6   3     8730.33     8972.04     69.19 o 
   3   6   3       68.55       39.85     42.29 o 
   4   6   3    10278.65    10053.45     93.81 o 
   5   6   3      411.76      366.28     34.33 o 
   6   6   3       90.01      129.04     37.78 o 
   7   6   3      856.10      886.50     41.16 o 
   8   6   3     1753.96     1795.23     54.09 o 
   9   6   3       70.56       86.02     45.73 o 
  10   6   3      530.32      533.50     52.50 o 
 -10   7   3      142.49      163.98     47.82 o 
  -9   7   3      410.49      445.32     41.45 o 
  -8   7   3      446.27      474.53     39.78 o 
  -7   7   3      345.97      352.55     37.06 o 
  -6   7   3        4.01       22.88     32.86 o 
  -5   7   3       12.32       34.46     33.51 o 
  -4   7   3     1284.15     1295.30     37.45 o 
  -3   7   3     3732.99     3593.09     64.86 o 
  -2   7   3     3600.33     3557.71     39.75 o 
  -1   7   3     1300.44     1429.55     40.42 o 
   0   7   3      404.16      369.56     39.95 o 
   1   7   3     2334.31     2377.25     75.07 o 
   2   7   3     9892.94     9407.83     67.69 o 
   3   7   3     3743.45     3587.91     54.18 o 
   4   7   3     1280.11     1258.34     42.89 o 
   5   7   3      544.10      530.32     37.02 o 
   6   7   3     6094.62     6109.68     73.74 o 
   7   7   3     2217.42     2119.00     44.36 o 
   8   7   3     2364.81     2476.55     48.69 o 
   9   7   3       76.84      114.25     49.86 o 
  10   7   3       28.20       39.21     65.82 o 
 -10   8   3      375.25      399.24     48.97 o 
  -9   8   3      967.28      973.56     45.48 o 
  -8   8   3      874.13      891.69     39.92 o 
  -7   8   3     3464.24     3574.76     43.04 o 
  -6   8   3     2055.04     2110.72     39.07 o 
  -5   8   3     8943.80     8613.51     92.36 o 
  -4   8   3      331.22      347.06     35.15 o 
  -3   8   3     3257.72     3178.04     44.32 o 
  -2   8   3     6300.91     6316.79     75.94 o 
  -1   8   3    27601.12    27984.89    429.92 o 
   0   8   3     4079.96     3924.99    137.10 o 
   1   8   3        1.05       29.04     38.50 o 
   2   8   3     1298.42     1184.31     43.96 o 
   3   8   3     6165.91     6033.59    118.76 o 
   4   8   3     4536.86     4434.33     57.82 o 
   5   8   3      826.12      793.69     37.86 o 
   6   8   3       86.62      136.10     40.92 o 
   7   8   3      930.16      872.64     45.17 o 
   8   8   3      255.77      302.11     48.41 o 
   9   8   3      405.29      388.27     54.36 o 
 -10   9   3      145.59      213.04     56.16 o 
  -9   9   3      546.91      596.90     45.86 o 
  -8   9   3       27.34       30.54     41.58 o 
  -7   9   3     1633.04     1530.22     42.08 o 
  -6   9   3       34.80       29.40     36.23 o 
  -5   9   3      276.45      296.29     32.77 o 
  -4   9   3        1.48       35.53     36.11 o 
  -3   9   3     4086.66     4040.05     41.83 o 
  -2   9   3      222.56      211.24     32.03 o 
  -1   9   3     1623.24     1568.15     42.46 o 
   0   9   3       55.59       76.64     39.86 o 
   1   9   3     3510.65     3388.63     87.67 o 
   2   9   3      572.00      628.43     44.55 o 
   3   9   3     8926.42     8991.39    128.84 o 
   4   9   3      935.02      920.76     44.75 o 
   5   9   3        2.48       13.91     34.94 o 
   6   9   3      142.29      173.97     40.19 o 
   7   9   3     4748.73     4730.13     50.35 o 
   8   9   3      812.56      839.41     43.72 o 
   9   9   3      369.33      449.03     54.20 o 
 -10  10   3      462.30      469.92     83.40 o 
  -9  10   3      422.23      410.56     47.21 o 
  -8  10   3      208.16      183.71     41.61 o 
  -7  10   3     4150.72     4257.20     48.13 o 
  -6  10   3      253.88      256.49     38.91 o 
  -5  10   3     4245.90     4143.12     42.51 o 
  -4  10   3       25.28       68.19     37.41 o 
  -3  10   3     2370.29     2361.54     38.31 o 
  -2  10   3       11.56       22.39     34.01 o 
  -1  10   3    14932.05    15161.40    159.21 o 
   0  10   3       58.50       80.59     42.29 o 
   1  10   3      407.77      479.59     43.05 o 
   2  10   3      265.61      304.73     43.48 o 
   3  10   3     8962.64     8586.07    135.23 o 
   4  10   3        0.37       47.79     40.48 o 
   5  10   3     1435.18     1434.93     38.90 o 
   6  10   3      391.50      397.73     45.20 o 
   7  10   3      910.49      884.76     45.58 o 
   8  10   3       53.36       23.87     62.26 o 
   9  10   3      903.96      872.21     58.31 o 
  -9  11   3      533.60      561.70     49.98 o 
  -8  11   3      197.37      196.81     45.16 o 
  -7  11   3      127.62      114.36     38.96 o 
  -6  11   3      262.74      242.46     36.06 o 
  -5  11   3       13.55       24.51     37.16 o 
  -4  11   3        2.22       43.15     34.31 o 
  -3  11   3     2812.28     2618.12     44.13 o 
  -2  11   3       15.50       35.43     41.62 o 
  -1  11   3     1757.06     1745.79     43.61 o 
   0  11   3      172.81      169.21     41.70 o 
   1  11   3     2845.45     2768.46     69.55 o 
   2  11   3      629.57      618.66     44.58 o 
   3  11   3     9375.83     8973.79    371.80 o 
   4  11   3      412.78      431.14     47.69 o 
   5  11   3      102.73      100.95     41.28 o 
   6  11   3      590.57      644.58     42.89 o 
   7  11   3     4277.75     4410.02     59.80 o 
   8  11   3        4.43       -5.46     59.37 o 
  -9  12   3       63.86       64.68     60.06 o 
  -8  12   3       49.08       53.68     55.96 o 
  -7  12   3     3473.92     3426.49     50.72 o 
  -6  12   3     1555.03     1539.08     46.34 o 
  -5  12   3     2012.35     2107.74     41.20 o 
  -4  12   3      233.54      250.85     42.31 o 
  -3  12   3      953.24      913.57     38.57 o 
  -2  12   3     3223.68     3116.58     69.35 o 
  -1  12   3     5581.29     5460.13     62.53 o 
   0  12   3     1982.25     1977.17     49.66 o 
   1  12   3      249.63      264.53     42.07 o 
   2  12   3     1426.28     1345.61     42.87 o 
   3  12   3     4172.92     3873.01     58.09 o 
   4  12   3     1023.30     1063.49     45.47 o 
   5  12   3      989.51     1000.64     44.41 o 
   6  12   3      445.48      430.01     47.86 o 
   7  12   3      178.31      181.49     59.07 o 
   8  12   3      583.63      562.44     55.85 o 
  -8  13   3      294.13      284.48     70.82 o 
  -7  13   3       75.79       73.34     48.24 o 
  -6  13   3       72.80       59.06     46.49 o 
  -5  13   3       88.77      121.75     44.33 o 
  -4  13   3      545.74      533.05     38.84 o 
  -3  13   3     2079.40     1997.69     53.91 o 
  -2  13   3      618.39      660.68     51.75 o 
  -1  13   3      622.09      611.02     44.28 o 
   0  13   3        6.04       39.08     46.39 o 
   1  13   3       77.50      128.55     46.07 o 
   2  13   3     2443.11     2471.87     90.77 o 
   3  13   3     2015.34     1978.31     55.62 o 
   4  13   3      204.65      271.93     42.80 o 
   5  13   3        1.40        9.86     40.93 o 
   6  13   3     1173.78     1198.28     59.70 o 
   7  13   3     1044.26     1126.78     55.16 o 
  -8  14   3       95.73      129.34     50.74 o 
  -7  14   3      783.47      737.25     53.26 o 
  -6  14   3     4271.73     4230.82     70.38 o 
  -5  14   3        2.20       11.92     47.33 o 
  -4  14   3      320.71      327.05     44.95 o 
  -3  14   3       53.36       56.48     49.40 o 
  -2  14   3     2980.83     3067.28     56.96 o 
  -1  14   3       38.87       44.58     46.94 o 
   0  14   3     1939.37     1975.09     50.98 o 
   1  14   3      211.34      212.64     45.39 o 
   2  14   3     2143.11     2022.29     54.70 o 
   3  14   3      562.01      587.67     50.80 o 
   4  14   3     1967.12     1973.10     53.19 o 
   5  14   3      330.66      391.44     51.47 o 
   6  14   3        0.10       30.50     50.14 o 
   7  14   3        1.53       19.13     61.55 o 
  -7  15   3        0.98      -43.56     64.53 o 
  -6  15   3       28.12       34.30     49.56 o 
  -5  15   3       41.91       70.61     47.39 o 
  -4  15   3      199.11      246.66     53.71 o 
  -3  15   3        3.53       15.30     57.58 o 
  -2  15   3     1255.25     1283.40     57.50 o 
  -1  15   3       21.37       34.94     50.91 o 
   0  15   3       38.87       50.17     53.10 o 
   1  15   3        1.18        6.63     49.10 o 
   2  15   3     1415.41     1428.02     52.38 o 
   3  15   3        0.26       38.67     62.53 o 
   4  15   3      346.15      395.28     46.55 o 
   5  15   3      223.05      184.76     58.50 o 
   6  15   3     1329.77     1384.66     57.78 o 
  -6  16   3     1997.26     1956.88     71.64 o 
  -5  16   3      602.03      671.00     72.40 o 
  -4  16   3       12.95       15.31     59.91 o 
  -3  16   3       52.46       28.65     57.71 o 
  -2  16   3     2539.59     2566.37     68.71 o 
  -1  16   3      128.67      142.01     59.79 o 
   0  16   3      867.17      904.40     51.40 o 
   1  16   3       97.02      128.12     49.81 o 
   2  16   3      561.50      559.71     51.85 o 
   3  16   3      436.49      466.75     54.08 o 
   4  16   3     1597.68     1565.41     58.70 o 
   5  16   3       87.49       59.78     70.69 o 
  -5  17   3       26.15       19.31     65.45 o 
  -4  17   3       45.62       81.69     70.77 o 
  -3  17   3      272.27      292.88     65.77 o 
  -2  17   3      248.77      268.18     68.15 o 
  -1  17   3       83.68       56.70     66.00 o 
   0  17   3       15.54       33.97     52.78 o 
   1  17   3      146.85      147.39     55.90 o 
   2  17   3      954.59     1049.37     71.27 o 
   3  17   3      444.24      520.95     50.11 o 
   4  17   3      227.27      243.68     53.92 o 
  -4  18   3        2.73       30.84     92.33 o 
  -3  18   3      174.97      188.30     77.77 o 
  -2  18   3      764.63      740.31     74.28 o 
  -1  18   3     1147.34     1107.45     70.98 o 
   0  18   3      315.70      334.87     68.97 o 
   1  18   3        7.39       55.14     55.70 o 
   2  18   3        4.20       -9.32     54.95 o 
   3  18   3      895.05      864.06     59.40 o 
  -2  19   3       52.27       64.99    177.93 o 
  -1  19   3      280.51      236.90     74.80 o 
   0  19   3       56.13       79.65     78.76 o 
   1  19   3      415.85      420.49     68.79 o 
 -10   0   4       92.28       78.94     53.54 o 
  -8   0   4      576.62      555.05     44.11 o 
  -6   0   4     2533.85     2387.95     41.70 o 
  -4   0   4     1453.50     1635.43     45.67 o 
  -2   0   4    22677.76    24276.29    617.15 o 
   0   0   4    15399.52    15952.14    297.07 o 
   2   0   4      674.55      653.53     58.03 o 
   4   0   4     3096.72     2747.17     49.10 o 
   6   0   4     1843.78     1702.51     48.97 o 
   8   0   4     3443.04     3438.19     62.34 o 
  10   0   4     2881.38     2806.92     74.12 o 
 -11   1   4      111.90      123.92     59.50 o 
 -10   1   4      572.10      627.43     40.98 o 
  -9   1   4      718.90      686.56     34.32 o 
  -8   1   4     5962.62     5816.27     59.07 o 
  -7   1   4      117.20      128.68     29.61 o 
  -6   1   4      193.66      172.64     28.42 o 
  -5   1   4      782.80      770.11     29.96 o 
  -4   1   4    20595.51    18991.28     62.65 o 
  -3   1   4     3331.77     3222.73     38.79 o 
  -2   1   4     8569.02     9281.79     97.66 o 
  -1   1   4     5435.74     6162.62     79.07 o 
   0   1   4     3263.84     3259.21     76.04 o 
   1   1   4    15840.49    16880.92    161.24 o 
   2   1   4    19544.48    19609.06    113.75 o 
   3   1   4       48.47       54.62     32.71 o 
   4   1   4     1266.65     1356.45     32.42 o 
   5   1   4      769.86      836.84     31.06 o 
   6   1   4     8456.29     8261.69     94.56 o 
   7   1   4      445.22      440.15     34.12 o 
   8   1   4      192.33      206.70     38.14 o 
   9   1   4       31.31       63.32     38.75 o 
  10   1   4     1555.02     1488.50     49.96 o 
 -11   2   4      434.25      415.31     53.18 o 
 -10   2   4        1.12       22.80     39.56 o 
  -9   2   4       38.63       90.95     34.45 o 
  -8   2   4     1012.79     1018.97     30.92 o 
  -7   2   4      296.21      318.55     28.99 o 
  -6   2   4      701.68      689.10     28.85 o 
  -5   2   4       96.28      126.11     26.96 o 
  -4   2   4       27.87       54.42     28.16 o 
  -3   2   4      564.52      617.76     32.47 o 
  -2   2   4     1105.05     1047.60     37.36 o 
  -1   2   4    10173.42    10910.34    115.49 o 
   0   2   4     6110.76     6201.13    154.71 o 
   1   2   4    14665.61    15842.31    152.52 o 
   2   2   4      218.37      266.19     44.70 o 
   3   2   4      535.02      456.86     35.94 o 
   4   2   4     6609.15     6465.25     50.56 o 
   5   2   4     2440.24     2339.01     39.70 o 
   6   2   4     3841.22     3674.47     58.21 o 
   7   2   4      192.24      201.83     35.59 o 
   8   2   4     1686.78     1652.98     41.04 o 
   9   2   4     1361.33     1347.84     44.72 o 
  10   2   4     2168.40     2193.44     53.61 o 
 -11   3   4       55.95       60.86     47.38 o 
 -10   3   4      322.75      357.91     41.69 o 
  -9   3   4     2861.48     2894.79     40.81 o 
  -8   3   4     1353.13     1338.86     35.06 o 
  -7   3   4      469.14      499.15     31.50 o 
  -6   3   4      597.48      625.77     30.73 o 
  -5   3   4     6319.10     6319.88     38.71 o 
  -4   3   4     4141.85     3713.16     35.54 o 
  -3   3   4    16802.48    16732.12    146.51 o 
  -2   3   4     5377.73     5614.88     83.06 o 
  -1   3   4     1007.26     1142.10     44.05 o 
   0   3   4     9798.49     9964.20     84.31 o 
   1   3   4    26373.46    27321.92    163.74 o 
   2   3   4     3692.37     3501.25     47.40 o 
   3   3   4     4684.00     4801.99     53.37 o 
   4   3   4     1025.55     1086.55     39.32 o 
   5   3   4    10080.34    10178.96     57.43 o 
   6   3   4     4087.60     3967.27     61.09 o 
   7   3   4     5815.83     5436.96    138.81 o 
   8   3   4      206.83      223.43     42.83 o 
   9   3   4      436.50      502.34     47.29 o 
  10   3   4       47.92       74.02     50.93 o 
 -11   4   4      436.32      454.48     54.20 o 
 -10   4   4        6.21      -15.10     42.06 o 
  -9   4   4      337.48      403.28     43.02 o 
  -8   4   4      901.01      919.37     36.35 o 
  -7   4   4     3553.30     3433.59     39.34 o 
  -6   4   4     1076.56     1059.65     31.00 o 
  -5   4   4     3918.29     3947.79     35.84 o 
  -4   4   4       33.49       28.79     27.73 o 
  -3   4   4     2691.48     2668.66     34.70 o 
  -2   4   4       56.10      102.41     32.94 o 
  -1   4   4     3486.21     3429.90     64.79 o 
   0   4   4       34.01       68.40     49.20 o 
   1   4   4     5360.51     5501.92     64.40 o 
   2   4   4        1.00       38.33     40.06 o 
   3   4   4     2949.07     2791.63     44.55 o 
   4   4   4     2539.39     2666.79     43.88 o 
   5   4   4     4319.13     4339.64     51.76 o 
   6   4   4      412.84      397.79     36.46 o 
   7   4   4       41.34       63.86     39.03 o 
   8   4   4        7.43       45.02     41.97 o 
   9   4   4     2517.05     2547.51     62.37 o 
  10   4   4      180.60      174.54     49.67 o 
 -11   5   4        0.92       35.96     50.81 o 
 -10   5   4       80.94      108.78     48.95 o 
  -9   5   4     3676.66     3667.00     47.62 o 
  -8   5   4      123.31      151.76     37.26 o 
  -7   5   4     3038.75     2987.65     39.26 o 
  -6   5   4       77.12       89.85     30.71 o 
  -5   5   4    11217.83    11023.79     54.19 o 
  -4   5   4      223.97      281.01     27.81 o 
  -3   5   4    27596.13    26940.30    181.75 o 
  -2   5   4      606.80      720.84     34.89 o 
  -1   5   4      323.49      341.80     36.52 o 
   0   5   4      739.37      889.84     57.81 o 
   1   5   4    39526.38    39444.10    647.79 o 
   2   5   4       13.74       28.85     40.21 o 
   3   5   4      728.40      632.76     39.71 o 
   4   5   4      514.44      573.44     40.75 o 
   5   5   4     6715.67     6727.11     73.90 o 
   6   5   4      719.78      605.45     38.93 o 
   7   5   4     5876.71     5864.18     53.67 o 
   8   5   4       61.09       95.89     42.49 o 
   9   5   4      279.26      308.15     48.23 o 
  10   5   4       49.84       43.58     51.64 o 
 -11   6   4      343.27      398.57     58.18 o 
 -10   6   4       84.19       74.28     47.24 o 
  -9   6   4      608.68      665.30     42.39 o 
  -8   6   4       76.93      123.15     42.64 o 
  -7   6   4     3046.36     3003.44     40.46 o 
  -6   6   4      171.41      189.01     34.32 o 
  -5   6   4      379.31      381.73     31.87 o 
  -4   6   4      847.50      853.56     30.29 o 
  -3   6   4      478.50      451.99     30.92 o 
  -2   6   4      651.47      778.66     36.08 o 
  -1   6   4     3115.79     2951.48     90.47 o 
   0   6   4      279.82      406.11     42.45 o 
   1   6   4     3667.10     3914.21     58.95 o 
   2   6   4       35.39       31.98     41.77 o 
   3   6   4     1802.92     1816.72     50.04 o 
   4   6   4     1315.76     1272.46     42.79 o 
   5   6   4     8903.66     8807.79    103.52 o 
   6   6   4       35.80       64.40     35.85 o 
   7   6   4       44.67       68.29     38.67 o 
   8   6   4      251.20      212.82     44.47 o 
   9   6   4     2843.64     2844.90     56.78 o 
  10   6   4      191.95      192.56     56.05 o 
 -10   7   4       47.48       92.45     52.77 o 
  -9   7   4     2269.07     2365.76     44.00 o 
  -8   7   4     2924.39     2915.50     41.56 o 
  -7   7   4     1174.56     1152.99     38.39 o 
  -6   7   4      337.66      320.68     33.50 o 
  -5   7   4     3461.02     3409.66     40.48 o 
  -4   7   4     7350.04     7486.69    121.61 o 
  -3   7   4    12359.95    12421.97    113.82 o 
  -2   7   4     3886.03     3873.74     80.52 o 
  -1   7   4     3211.08     3393.85     81.00 o 
   0   7   4     3741.52     3644.22     63.44 o 
   1   7   4    21397.21    21023.23    488.48 o 
   2   7   4     5536.26     5211.82     60.53 o 
   3   7   4     2097.98     2051.49     50.08 o 
   4   7   4     1537.81     1575.63     41.23 o 
   5   7   4     2620.24     2653.25     52.53 o 
   6   7   4     2939.63     2878.38     47.90 o 
   7   7   4     1920.19     1988.14     44.87 o 
   8   7   4       53.17       42.51     45.12 o 
   9   7   4       35.72       63.10     50.48 o 
  10   7   4      651.27      608.38    105.50 o 
 -10   8   4       99.63      102.31     48.41 o 
  -9   8   4      496.76      555.55     44.51 o 
  -8   8   4      798.12      834.74     40.46 o 
  -7   8   4      365.95      408.17     37.97 o 
  -6   8   4      276.76      332.68     35.90 o 
  -5   8   4        0.66       20.63     35.85 o 
  -4   8   4       75.87       74.05     31.62 o 
  -3   8   4     1731.13     1733.20     34.29 o 
  -2   8   4      858.93      813.06     42.30 o 
  -1   8   4     1007.08      963.60     43.16 o 
   0   8   4     2067.97     1870.80    112.67 o 
   1   8   4      154.38      193.41     37.80 o 
   2   8   4      247.89      311.73     40.87 o 
   3   8   4      143.27      184.81     43.13 o 
   4   8   4     3010.96     2929.91     43.85 o 
   5   8   4     3608.47     3491.33     42.53 o 
   6   8   4      284.38      344.80     41.34 o 
   7   8   4      167.15      196.75     48.91 o 
   8   8   4     1005.36     1053.71     55.64 o 
   9   8   4      566.18      593.15     53.61 o 
 -10   9   4      336.59      337.08     56.02 o 
  -9   9   4      406.06      435.28     45.66 o 
  -8   9   4     4614.37     4666.86     73.82 o 
  -7   9   4        0.52        8.36     38.66 o 
  -6   9   4       26.75       32.18     34.77 o 
  -5   9   4     1134.76     1082.59     37.45 o 
  -4   9   4     9431.34     9102.85     95.21 o 
  -3   9   4      917.34      931.98     34.77 o 
  -2   9   4     4704.86     4816.07     88.78 o 
  -1   9   4        7.31       23.74     37.67 o 
   0   9   4     8037.69     7790.94     90.71 o 
   1   9   4      652.14      634.52     40.46 o 
   2   9   4    12779.21    12592.67    198.82 o 
   3   9   4      347.82      328.19     43.05 o 
   4   9   4     2062.43     2018.65     47.00 o 
   5   9   4      247.54      271.16     40.87 o 
   6   9   4     3663.90     3575.46     55.76 o 
   7   9   4       66.89       82.91     42.12 o 
   8   9   4        2.35       -3.18     47.84 o 
   9   9   4      115.80      167.53     55.02 o 
 -10  10   4       34.28       30.45     54.67 o 
  -9  10   4      244.96      264.90     47.44 o 
  -8  10   4      671.06      741.28     43.24 o 
  -7  10   4       22.28       81.15     41.25 o 
  -6  10   4      818.49      842.28     39.42 o 
  -5  10   4      337.52      325.46     38.30 o 
  -4  10   4       10.46       37.54     37.05 o 
  -3  10   4        6.83       22.86     43.73 o 
  -2  10   4     1548.94     1444.10     43.57 o 
  -1  10   4        0.91       57.03     44.21 o 
   0  10   4     1027.63     1020.57     43.72 o 
   1  10   4       99.69       99.60     43.02 o 
   2  10   4        8.86       30.04     45.18 o 
   3  10   4       12.92       43.77     45.10 o 
   4  10   4     1785.48     1788.33     44.91 o 
   5  10   4        3.39       -2.32     44.21 o 
   6  10   4     1121.78     1160.41     46.59 o 
   7  10   4      314.39      283.40     43.42 o 
   8  10   4      369.26      347.87     51.05 o 
   9  10   4        8.01        2.43     58.95 o 
  -9  11   4       78.83       59.60     49.26 o 
  -8  11   4     2343.61     2464.33     49.05 o 
  -7  11   4      428.47      420.13     40.51 o 
  -6  11   4       40.87       73.38     41.15 o 
  -5  11   4      201.40      242.70     39.80 o 
  -4  11   4    10128.23     9918.78    113.64 o 
  -3  11   4     3197.19     3105.08     74.29 o 
  -2  11   4     1493.98     1544.11     44.51 o 
  -1  11   4      466.62      403.06     43.47 o 
   0  11   4     9158.55     8676.84     58.47 o 
   1  11   4     1678.11     1610.69     48.22 o 
   2  11   4     4771.67     4553.41     69.34 o 
   3  11   4        3.04        2.31     45.80 o 
   4  11   4     1304.64     1274.66     49.58 o 
   5  11   4     1066.73      981.93     42.20 o 
   6  11   4     3580.37     3609.92     56.16 o 
   7  11   4       82.83      101.31     54.55 o 
   8  11   4      431.38      504.67     53.94 o 
  -9  12   4       24.41       -6.12     48.79 o 
  -8  12   4      767.20      829.45     55.00 o 
  -7  12   4      564.17      588.30     46.63 o 
  -6  12   4       57.92       88.93     43.07 o 
  -5  12   4      400.62      399.03     41.86 o 
  -4  12   4       12.77       29.31     37.43 o 
  -3  12   4       99.05      132.65     43.66 o 
  -2  12   4      400.06      425.76     43.69 o 
  -1  12   4      927.04      930.62     43.25 o 
   0  12   4       92.97      146.94     41.97 o 
   1  12   4      344.38      369.42     43.22 o 
   2  12   4      970.47      939.72     45.96 o 
   3  12   4      350.40      304.56     51.12 o 
   4  12   4     1958.35     2039.47     54.54 o 
   5  12   4      742.03      807.35     42.07 o 
   6  12   4      766.03      814.53     45.76 o 
   7  12   4      173.08      171.70     55.73 o 
   8  12   4       49.30      147.81     59.62 o 
  -8  13   4      598.96      618.34     56.24 o 
  -7  13   4     1387.55     1319.23     48.68 o 
  -6  13   4      186.00      173.69     41.89 o 
  -5  13   4     1272.90     1291.61     45.24 o 
  -4  13   4     1385.95     1315.92     50.81 o 
  -3  13   4     5705.88     5588.38     62.17 o 
  -2  13   4       75.08      106.04     41.06 o 
  -1  13   4        2.43        8.62     43.04 o 
   0  13   4     2346.59     2260.36     47.97 o 
   1  13   4     6616.59     6515.37     92.90 o 
   2  13   4     1525.04     1520.54     50.40 o 
   3  13   4        9.63       31.37     44.29 o 
   4  13   4       17.07        5.98     53.62 o 
   5  13   4     1762.61     1758.08     67.02 o 
   6  13   4     1133.36     1185.99     58.86 o 
   7  13   4      869.62      849.77     53.61 o 
  -8  14   4      185.91      245.14     52.36 o 
  -7  14   4      625.07      655.09     49.38 o 
  -6  14   4       41.48      106.56     53.00 o 
  -5  14   4       90.77      104.19     59.26 o 
  -4  14   4       11.00       -1.41     54.95 o 
  -3  14   4      316.46      313.00     52.41 o 
  -2  14   4      246.86      276.39     50.57 o 
  -1  14   4     1244.39     1201.33     50.42 o 
   0  14   4        1.73        5.93     46.40 o 
   1  14   4      440.23      476.59     46.66 o 
   2  14   4        9.00       18.49     53.18 o 
   3  14   4      758.59      733.14     51.82 o 
   4  14   4       38.77       43.70     45.32 o 
   5  14   4      932.93     1043.55     49.98 o 
   6  14   4      278.87      323.37     56.00 o 
   7  14   4        0.64       32.77     58.65 o 
  -7  15   4     1128.48     1140.03     80.21 o 
  -6  15   4      416.81      420.97     69.70 o 
  -5  15   4     2251.26     2237.17     64.71 o 
  -4  15   4       67.47       91.57     59.43 o 
  -3  15   4     2868.42     2981.01     65.16 o 
  -2  15   4       27.03       30.86     59.55 o 
  -1  15   4      180.50      189.22     50.50 o 
   0  15   4       49.77       47.77     47.28 o 
   1  15   4     5464.61     5340.67     75.42 o 
   2  15   4      140.90      179.03     49.69 o 
   3  15   4      268.31      303.18     59.36 o 
   4  15   4      230.89      207.59     56.84 o 
   5  15   4     2104.84     1963.67     86.04 o 
   6  15   4        4.60        3.04     52.73 o 
  -6  16   4      212.94      257.14     84.40 o 
  -5  16   4       15.18       39.90     91.87 o 
  -4  16   4       81.04      106.71     55.35 o 
  -3  16   4      276.19      270.11     62.70 o 
  -2  16   4      413.04      388.27     56.77 o 
  -1  16   4      577.45      576.63     53.96 o 
   0  16   4       59.49       78.67     49.75 o 
   1  16   4       34.06      110.47     51.63 o 
   2  16   4       56.09       54.03     51.65 o 
   3  16   4      193.47      159.21     68.01 o 
   4  16   4        3.90       25.08     58.08 o 
   5  16   4     1324.88     1415.54     69.74 o 
  -5  17   4      835.56      822.98     71.81 o 
  -4  17   4      605.60      600.44     81.97 o 
  -3  17   4     1008.55      999.56     74.17 o 
  -2  17   4      458.57      469.73     68.21 o 
  -1  17   4       43.21       35.46     66.21 o 
   0  17   4      448.19      439.44     53.27 o 
   1  17   4     1443.62     1465.49     55.83 o 
   2  17   4      294.16      354.63     68.02 o 
   3  17   4      316.89      332.98     53.58 o 
   4  17   4      330.44      284.71     58.22 o 
  -4  18   4       33.77       50.82    118.62 o 
  -3  18   4       15.45       43.34     78.06 o 
  -2  18   4       65.58      131.27     72.16 o 
  -1  18   4       25.23       95.37     67.57 o 
   0  18   4      242.22      280.07     71.28 o 
   1  18   4        1.23       38.52     57.91 o 
   2  18   4        1.37      -16.81     57.87 o 
   3  18   4        3.54        7.19     58.14 o 
  -1  19   4       25.23       14.52     76.44 o 
   0  19   4     1232.76     1184.06     75.69 o 
 -11   0   5      969.64      879.70     74.79 o 
  -9   0   5      146.06      104.97     52.24 o 
  -7   0   5    12942.74    12270.98    197.68 o 
  -5   0   5     8825.24     8716.03     63.01 o 
  -3   0   5       91.61       70.61     40.74 o 
  -1   0   5    59608.67    61846.84    559.35 o 
   1   0   5     3257.77     4028.87     68.41 o 
   3   0   5    38424.25    38565.23    136.13 o 
   5   0   5     2344.85     2267.33     48.94 o 
   7   0   5     4021.13     4053.10     60.93 o 
   9   0   5     3507.05     3460.74     64.68 o 
 -11   1   5     1301.37     1386.28     60.43 o 
 -10   1   5      155.71      172.54     39.20 o 
  -9   1   5     2124.63     2135.97     38.46 o 
  -8   1   5        2.33       43.25     33.40 o 
  -7   1   5       89.52      135.39     30.37 o 
  -6   1   5      559.89      589.71     29.80 o 
  -5   1   5    13969.63    13548.53    112.73 o 
  -4   1   5     1400.58     1404.35     33.70 o 
  -3   1   5     8838.08     9606.59    156.81 o 
  -2   1   5        2.24       22.64     40.30 o 
  -1   1   5     6110.12     6380.85     69.65 o 
   0   1   5      123.08      368.22     59.14 o 
   1   1   5    10957.74    11107.50     90.81 o 
   2   1   5       18.96       22.21     40.22 o 
   3   1   5      476.43      474.38     37.93 o 
   4   1   5       10.31        0.22     32.23 o 
   5   1   5     2768.79     2873.66     35.55 o 
   6   1   5     1111.18     1035.76     36.30 o 
   7   1   5     2224.75     2187.25     41.85 o 
   8   1   5      129.77      132.87     38.51 o 
   9   1   5      303.27      317.83     43.50 o 
  10   1   5        5.16       20.22     49.34 o 
 -11   2   5      982.05      969.43     49.96 o 
 -10   2   5      484.98      484.35     37.23 o 
  -9   2   5      124.89      164.28     37.80 o 
  -8   2   5      358.52      363.39     31.51 o 
  -7   2   5     7670.64     7364.51     51.78 o 
  -6   2   5     7766.98     7680.63     45.07 o 
  -5   2   5     3980.31     3627.69     37.63 o 
  -4   2   5     1448.71     1626.14     33.25 o 
  -3   2   5     6355.35     6274.95     92.04 o 
  -2   2   5    22886.13    24273.63    324.72 o 
  -1   2   5    40064.58    40827.55    512.65 o 
   0   2   5     1494.50     1446.81     57.24 o 
   1   2   5     5783.81     6544.62     74.81 o 
   2   2   5     4886.55     4867.88     54.52 o 
   3   2   5    20683.75    20394.20    137.08 o 
   4   2   5    12473.10    12541.83     58.71 o 
   5   2   5     3387.69     3360.69     53.66 o 
   6   2   5       73.73       81.68     32.50 o 
   7   2   5     3557.01     3545.17     39.77 o 
   8   2   5     1768.31     1729.94     43.64 o 
   9   2   5     1498.34     1510.35     49.77 o 
  10   2   5        2.17       -9.15     53.78 o 
 -11   3   5      495.21      539.49     54.77 o 
 -10   3   5     1518.79     1581.72     54.18 o 
  -9   3   5     1230.52     1247.84     37.09 o 
  -8   3   5     2157.19     2046.68     33.48 o 
  -7   3   5      159.88      173.41     29.39 o 
  -6   3   5     1019.22     1009.37     30.00 o 
  -5   3   5     2319.37     2217.37     31.25 o 
  -4   3   5     7901.89     7815.92     95.87 o 
  -3   3   5      476.98      569.99     30.39 o 
  -2   3   5       78.94       95.39     32.27 o 
  -1   3   5    14227.10    15203.94    118.16 o 
   0   3   5     9594.05    10160.04    176.74 o 
   1   3   5     1310.89     1257.77     54.10 o 
   2   3   5      152.12       84.85     42.68 o 
   3   3   5     3063.12     3222.94     43.60 o 
   4   3   5      865.39      943.13     39.52 o 
   5   3   5      508.30      488.18     35.71 o 
   6   3   5      358.33      342.81     36.61 o 
   7   3   5     1116.00     1033.39     40.56 o 
   8   3   5      544.55      564.46     43.25 o 
   9   3   5      265.36      281.44     46.04 o 
  10   3   5      180.01      154.54     50.94 o 
 -11   4   5       25.54       63.81     66.40 o 
 -10   4   5     1399.51     1509.28     49.75 o 
  -9   4   5        9.27       37.30     42.51 o 
  -8   4   5      645.16      634.99     33.31 o 
  -7   4   5      499.15      519.16     30.05 o 
  -6   4   5    15015.05    14535.83     58.60 o 
  -5   4   5       40.08       51.84     29.20 o 
  -4   4   5      693.97      672.80     31.28 o 
  -3   4   5     2091.05     2371.95     37.99 o 
  -2   4   5    15411.77    14945.59    246.52 o 
  -1   4   5     8374.80     8662.91    177.55 o 
   0   4   5    15527.86    15381.76    109.93 o 
   1   4   5      650.05      762.77     50.41 o 
   2   4   5     9136.95     9094.02     64.00 o 
   3   4   5     1078.69     1015.87     39.76 o 
   4   4   5    16029.75    15856.18    120.29 o 
   5   4   5      845.29      806.29     36.77 o 
   6   4   5       63.82      100.92     37.81 o 
   7   4   5      298.25      328.95     40.08 o 
   8   4   5     4600.22     4532.83     52.77 o 
   9   4   5      205.94      250.73     46.11 o 
  10   4   5       41.98       48.04     54.40 o 
 -11   5   5        0.59      -20.71     64.91 o 
 -10   5   5     3147.86     3351.83     65.94 o 
  -9   5   5        7.37       24.19     41.76 o 
  -8   5   5     1204.22     1159.13     39.38 o 
  -7   5   5      137.72      154.29     32.40 o 
  -6   5   5     1853.07     1759.35     33.52 o 
  -5   5   5      176.59      186.24     28.78 o 
  -4   5   5     5185.94     5025.10     50.26 o 
  -3   5   5      212.72      273.99     32.57 o 
  -2   5   5        5.95       11.42     30.98 o 
  -1   5   5     3891.43     4389.59    103.35 o 
   0   5   5     3036.52     2811.25     60.11 o 
   1   5   5      873.91     1125.88     47.69 o 
   2   5   5     4118.33     4004.35     56.07 o 
   3   5   5        3.97        4.11     37.88 o 
   4   5   5      854.75      848.53     40.05 o 
   5   5   5        0.14      -20.64     35.31 o 
   6   5   5     1699.49     1666.16     37.84 o 
   7   5   5      105.94       98.11     41.80 o 
   8   5   5      722.62      732.51     44.97 o 
   9   5   5        4.36       19.10     45.87 o 
  10   5   5      245.35      281.22     55.64 o 
 -11   6   5      185.09      183.62     85.87 o 
 -10   6   5      988.95     1010.16     47.39 o 
  -9   6   5      375.36      394.42     42.21 o 
  -8   6   5      265.69      263.35     38.51 o 
  -7   6   5      203.66      228.87     34.72 o 
  -6   6   5     8833.81     8486.57     77.23 o 
  -5   6   5     2412.42     2368.41     34.26 o 
  -4   6   5      972.95     1029.91     35.04 o 
  -3   6   5       48.12      100.93     32.99 o 
  -2   6   5    26511.94    25977.03    639.51 o 
  -1   6   5     3297.96     3047.44     78.45 o 
   0   6   5    10881.40    10534.90     85.35 o 
   1   6   5       92.93      109.51     43.36 o 
   2   6   5    11769.35    11585.29     73.33 o 
   3   6   5     5948.01     5977.59     82.46 o 
   4   6   5    10306.29     9984.54    136.27 o 
   5   6   5      577.75      533.93     47.22 o 
   6   6   5       93.22      103.13     36.62 o 
   7   6   5      777.06      807.70     43.63 o 
   8   6   5     3010.04     3099.85     51.00 o 
   9   6   5      283.07      259.30     50.80 o 
  10   6   5      320.70      297.41    125.82 o 
 -10   7   5     1797.94     1906.25     55.18 o 
  -9   7   5     1030.77     1067.38     42.05 o 
  -8   7   5       15.25       42.74     37.21 o 
  -7   7   5       80.42      120.48     36.80 o 
  -6   7   5     4873.60     4662.00     41.42 o 
  -5   7   5     4164.75     4085.10     41.56 o 
  -4   7   5     4107.73     4055.80     48.29 o 
  -3   7   5      549.35      615.41     37.21 o 
  -2   7   5      421.06      428.15     36.50 o 
  -1   7   5     1272.96     1326.93     47.96 o 
   0   7   5      479.71      411.81     39.68 o 
   1   7   5     1356.67     1410.83     47.88 o 
   2   7   5      655.00      602.12     48.25 o 
   3   7   5       64.88       70.72     45.67 o 
   4   7   5       35.08       72.88     40.86 o 
   5   7   5     1481.47     1439.82     55.62 o 
   6   7   5     1549.54     1570.63     43.73 o 
   7   7   5      797.65      758.69     43.88 o 
   8   7   5      947.53     1015.82     48.51 o 
   9   7   5        1.92       28.66     49.75 o 
 -10   8   5      367.14      401.32     51.23 o 
  -9   8   5      607.90      596.33     44.54 o 
  -8   8   5      649.06      672.79     40.90 o 
  -7   8   5     2651.10     2629.51     41.79 o 
  -6   8   5     1338.12     1381.52     38.00 o 
  -5   8   5     6054.68     6044.26     91.98 o 
  -4   8   5        0.02        1.27     41.21 o 
  -3   8   5     2024.17     2045.72     39.00 o 
  -2   8   5     4724.10     4783.23    101.75 o 
  -1   8   5    13551.74    13280.87    331.01 o 
   0   8   5     4251.81     4106.98     74.65 o 
   1   8   5       24.49       50.33     39.06 o 
   2   8   5     2145.31     2085.19     55.03 o 
   3   8   5     8840.38     8910.57     66.01 o 
   4   8   5     2363.79     2382.60     55.78 o 
   5   8   5      882.67      929.65     49.72 o 
   6   8   5        4.57       -5.17     39.64 o 
   7   8   5     1607.14     1627.06     55.05 o 
   8   8   5     1251.43     1383.48     49.70 o 
   9   8   5     1884.95     1801.31     53.20 o 
 -10   9   5      463.74      462.24     65.72 o 
  -9   9   5     1122.21     1132.31     46.72 o 
  -8   9   5       21.54       34.72     39.79 o 
  -7   9   5       67.71       91.65     39.96 o 
  -6   9   5      499.23      472.38     37.53 o 
  -5   9   5     6948.29     6604.63     53.27 o 
  -4   9   5      246.10      267.05     41.76 o 
  -3   9   5     1910.43     1912.78     42.62 o 
  -2   9   5      478.59      495.04     36.81 o 
  -1   9   5     1459.99     1527.18     46.81 o 
   0   9   5      531.10      576.62     41.72 o 
   1   9   5     1542.84     1511.96     51.75 o 
   2   9   5     1141.88     1069.51     44.43 o 
   3   9   5       38.19       72.21     44.75 o 
   4   9   5      484.08      515.70     41.33 o 
   5   9   5     1914.52     1788.52     63.63 o 
   6   9   5       19.81       59.31     45.30 o 
   7   9   5     1349.04     1322.41     48.49 o 
   8   9   5       70.33      105.26     51.18 o 
   9   9   5        4.27       91.93     52.93 o 
 -10  10   5       74.51      110.48     58.53 o 
  -9  10   5       86.80      106.77     47.12 o 
  -8  10   5      158.99      182.94     41.52 o 
  -7  10   5     2250.31     2208.35     44.37 o 
  -6  10   5       26.43       34.30     36.15 o 
  -5  10   5     4573.25     4440.70     78.71 o 
  -4  10   5      415.19      383.31     43.28 o 
  -3  10   5     2743.91     2618.03     47.10 o 
  -2  10   5      158.30      162.32     39.82 o 
  -1  10   5    15439.34    15091.98    281.62 o 
   0  10   5      173.31      169.21     43.72 o 
   1  10   5      249.33      282.94     43.25 o 
   2  10   5      105.39       95.53     43.90 o 
   3  10   5    11651.43    11278.71    219.77 o 
   4  10   5      172.46      169.63     41.54 o 
   5  10   5     2397.52     2433.00     76.63 o 
   6  10   5      265.54      280.03     43.15 o 
   7  10   5     2199.10     2195.65     52.05 o 
   8  10   5       26.21       75.27     53.66 o 
  -9  11   5     1607.46     1679.72     54.84 o 
  -8  11   5      287.59      316.84     46.44 o 
  -7  11   5      699.57      723.08     42.58 o 
  -6  11   5       12.80       14.47     42.34 o 
  -5  11   5     2762.55     2692.23     49.33 o 
  -4  11   5       28.48       59.47     40.84 o 
  -3  11   5       53.75       66.10     39.77 o 
  -2  11   5      818.85      745.01     44.11 o 
  -1  11   5     1702.49     1669.00     45.01 o 
   0  11   5       71.20      105.67     41.48 o 
   1  11   5     1978.52     1831.34     50.85 o 
   2  11   5       13.39       36.39     41.95 o 
   3  11   5      385.03      414.35     49.79 o 
   4  11   5      260.45      243.76     41.41 o 
   5  11   5      293.12      277.23     39.29 o 
   6  11   5      261.67      294.81     48.65 o 
   7  11   5      713.21      762.14     46.71 o 
   8  11   5        0.09       -0.26     53.78 o 
  -9  12   5        0.47       10.86     61.55 o 
  -8  12   5        1.33       -4.99     63.40 o 
  -7  12   5     1288.86     1309.09     49.64 o 
  -6  12   5     1752.68     1774.54     52.79 o 
  -5  12   5     1260.86     1237.30     48.37 o 
  -4  12   5      950.81      966.44     51.72 o 
  -3  12   5     1340.29     1256.46     42.55 o 
  -2  12   5     2457.31     2458.06     69.96 o 
  -1  12   5     7528.61     7240.91    119.12 o 
   0  12   5     1269.61     1268.52     45.49 o 
   1  12   5       22.27       34.70     44.62 o 
   2  12   5      771.76      749.69     44.26 o 
   3  12   5     5420.51     5271.40     68.55 o 
   4  12   5     1384.43     1321.81     46.46 o 
   5  12   5     1650.58     1728.34     46.24 o 
   6  12   5      266.22      266.42     47.83 o 
   7  12   5      192.06      229.21     49.81 o 
   8  12   5      845.94      819.57     59.98 o 
  -8  13   5      559.97      577.30     53.39 o 
  -7  13   5      492.52      453.25     49.21 o 
  -6  13   5      319.88      307.06     49.39 o 
  -5  13   5      520.90      501.19     55.59 o 
  -4  13   5      865.49      847.86     49.87 o 
  -3  13   5       26.02       66.65     47.51 o 
  -2  13   5       30.31       20.46     46.91 o 
  -1  13   5      642.94      605.41     44.31 o 
   0  13   5      202.90      213.78     46.09 o 
   1  13   5      269.47      272.21     46.27 o 
   2  13   5      532.52      541.87     48.44 o 
   3  13   5        3.26       -9.11     57.83 o 
   4  13   5        2.41       25.94     63.13 o 
   5  13   5        1.97        5.22     53.47 o 
   6  13   5      447.90      476.43     50.85 o 
   7  13   5       82.93      148.63     55.55 o 
  -8  14   5        2.77       25.48     57.43 o 
  -7  14   5      194.96      181.84     54.94 o 
  -6  14   5     3294.93     3213.11     75.82 o 
  -5  14   5        7.27        5.06     69.51 o 
  -4  14   5      479.29      505.34     56.85 o 
  -3  14   5      252.24      256.39     55.98 o 
  -2  14   5     2136.65     2149.15     53.45 o 
  -1  14   5       89.10       98.75     46.92 o 
   0  14   5     1817.17     1809.66     50.81 o 
   1  14   5      503.91      514.63     46.44 o 
   2  14   5     2080.26     1966.02     57.93 o 
   3  14   5       67.75      128.17     61.77 o 
   4  14   5     3019.55     3100.90     62.94 o 
   5  14   5      591.59      642.38     53.83 o 
   6  14   5        3.01       39.90     54.88 o 
  -7  15   5       49.88       60.05     75.59 o 
  -6  15   5      612.06      628.28     73.34 o 
  -5  15   5       63.95       94.08     57.22 o 
  -4  15   5      748.34      767.63     62.10 o 
  -3  15   5       54.31       52.96     62.17 o 
  -2  15   5       83.12      100.01     51.50 o 
  -1  15   5       75.35       56.17     47.49 o 
   0  15   5      505.62      532.30     48.71 o 
   1  15   5        4.77       25.76     47.64 o 
   2  15   5      420.86      460.51     60.58 o 
   3  15   5       86.50       56.66     72.93 o 
   4  15   5       31.97       50.29     56.38 o 
   5  15   5      188.53      205.29     54.38 o 
   6  15   5      206.29      232.10     53.66 o 
  -6  16   5      924.83      812.61     87.07 o 
  -5  16   5      334.01      347.73     97.66 o 
  -4  16   5       38.32       91.11     66.27 o 
  -3  16   5       97.05      133.06     65.75 o 
  -2  16   5     1595.94     1706.05     67.55 o 
  -1  16   5      290.34      309.14     52.09 o 
   0  16   5     1663.94     1715.48     90.67 o 
   1  16   5       29.61       55.55     60.30 o 
   2  16   5      744.99      786.65     66.69 o 
   3  16   5      759.72      825.37     79.51 o 
   4  16   5     1896.01     1791.46     53.43 o 
   5  16   5      159.12      168.43     53.11 o 
  -5  17   5       39.55      114.98     65.56 o 
  -4  17   5      388.89      460.49    108.96 o 
  -3  17   5      197.67      249.23    100.52 o 
  -2  17   5      156.38      151.40     68.50 o 
  -1  17   5       25.82       38.12     56.43 o 
   0  17   5      347.78      374.59     63.25 o 
   1  17   5      183.63      211.69     56.48 o 
   2  17   5       83.51      119.17     55.76 o 
   3  17   5        2.10      -18.69     60.55 o 
   4  17   5      123.63      159.31     56.17 o 
  -3  18   5      254.56      296.11     67.52 o 
  -2  18   5      817.43      771.76    100.87 o 
  -1  18   5     1563.76     1559.29     70.55 o 
   0  18   5      344.51      387.08     69.57 o 
   1  18   5        4.70       14.34     57.60 o 
   2  18   5       30.67       46.00     60.90 o 
 -10   0   6      144.23      187.83     53.86 o 
  -8   0   6     6231.97     6062.45    133.04 o 
  -6   0   6     7502.14     7354.01     86.61 o 
  -4   0   6     5423.75     5244.66     58.13 o 
  -2   0   6     8694.69     8808.43    285.44 o 
   0   0   6       45.44       67.51     80.20 o 
   2   0   6     1531.60     1498.23     58.27 o 
   4   0   6     2863.39     2846.68     60.04 o 
   6   0   6       88.86      107.65     49.37 o 
   8   0   6      671.27      739.75     54.75 o 
  10   0   6      348.80      412.86     74.64 o 
 -11   1   6        5.19       38.29     42.33 o 
 -10   1   6      889.96      946.68     40.40 o 
  -9   1   6      257.13      298.24     36.01 o 
  -8   1   6     3033.34     2954.33     39.36 o 
  -7   1   6       69.53       83.33     31.68 o 
  -6   1   6        8.66       14.82     29.48 o 
  -5   1   6      180.67      208.03     31.46 o 
  -4   1   6    15243.22    14799.57    201.45 o 
  -3   1   6     1527.09     1561.77     38.27 o 
  -2   1   6     4471.48     4549.24     52.54 o 
  -1   1   6       91.09       99.42     48.22 o 
   0   1   6    21004.40    20817.65    390.26 o 
   1   1   6     8147.62     8333.04     79.95 o 
   2   1   6    20252.08    20566.60     84.43 o 
   3   1   6      224.53      261.52     37.36 o 
   4   1   6     1665.98     1829.89     36.31 o 
   5   1   6     1081.68     1102.02     32.92 o 
   6   1   6    15061.38    14693.93    163.53 o 
   7   1   6      300.39      288.15     36.26 o 
   8   1   6       73.90       91.22     37.94 o 
   9   1   6       29.21       20.53     40.75 o 
  10   1   6     3176.91     3081.64     61.02 o 
 -11   2   6      586.63      575.06     50.43 o 
 -10   2   6       17.70        0.88     41.33 o 
  -9   2   6      451.51      481.37     38.13 o 
  -8   2   6     3398.39     3386.52     39.25 o 
  -7   2   6     2024.71     1961.38     33.44 o 
  -6   2   6     1970.62     1987.79     32.46 o 
  -5   2   6      111.55      110.72     28.26 o 
  -4   2   6     2517.90     2206.05     34.17 o 
  -3   2   6     6913.56     7117.26    128.46 o 
  -2   2   6    11480.79    11939.10    178.79 o 
  -1   2   6     2221.58     2185.42     54.60 o 
   0   2   6     1102.25     1295.68     50.20 o 
   1   2   6     6858.91     7171.07     87.54 o 
   2   2   6     3533.86     3603.72     76.95 o 
   3   2   6     2152.39     2190.42     43.54 o 
   4   2   6     2485.89     2542.22     42.40 o 
   5   2   6      236.33      206.44     33.20 o 
   6   2   6       26.50       46.16     34.78 o 
   7   2   6      387.28      401.19     39.25 o 
   8   2   6      119.45      132.34     41.08 o 
   9   2   6      378.75      430.68     48.73 o 
  10   2   6      303.51      310.20     53.06 o 
 -11   3   6        7.84       30.94     65.29 o 
 -10   3   6      106.88      150.96     47.10 o 
  -9   3   6     1356.91     1382.24     38.31 o 
  -8   3   6      580.01      580.38     36.84 o 
  -7   3   6      291.11      318.95     32.24 o 
  -6   3   6      106.62      140.98     29.59 o 
  -5   3   6     2653.39     2605.42     33.74 o 
  -4   3   6     5692.93     5769.66     76.61 o 
  -3   3   6     9177.44     8959.79    151.98 o 
  -2   3   6     4267.25     4485.31     77.47 o 
  -1   3   6       49.24       95.87     37.03 o 
   0   3   6    14667.07    15594.75    192.45 o 
   1   3   6    23267.24    23325.08    134.21 o 
   2   3   6    11082.25    10734.57    204.09 o 
   3   3   6     2636.11     2632.09     41.07 o 
   4   3   6      349.34      376.06     38.24 o 
   5   3   6     9831.49     9710.54     56.61 o 
   6   3   6     5519.34     5354.06     70.58 o 
   7   3   6     3102.17     2992.82     51.05 o 
   8   3   6       84.23      104.00     41.41 o 
   9   3   6     1203.19     1247.94     50.28 o 
  10   3   6      835.22      781.75     55.56 o 
 -11   4   6     1238.06     1220.96     54.89 o 
 -10   4   6        1.51        1.49     49.64 o 
  -9   4   6      954.85     1043.88     42.46 o 
  -8   4   6     1295.43     1249.08     38.10 o 
  -7   4   6     3600.67     3592.58     39.54 o 
  -6   4   6       30.30       69.27     32.17 o 
  -5   4   6      116.06      112.08     29.69 o 
  -4   4   6       72.53       59.66     30.87 o 
  -3   4   6    14506.33    14067.71    203.19 o 
  -2   4   6     1754.35     1643.92     42.19 o 
  -1   4   6     4087.71     4153.29     72.30 o 
   0   4   6     1009.93     1168.56     52.68 o 
   1   4   6     4519.10     4753.97     87.77 o 
   2   4   6       48.80       55.05     51.84 o 
   3   4   6     7219.00     7261.98     74.23 o 
   4   4   6      647.39      649.31     40.02 o 
   5   4   6       73.72       97.39     41.52 o 
   6   4   6        0.43      -21.89     36.75 o 
   7   4   6     1103.91     1086.07     40.62 o 
   8   4   6        4.24       15.99     42.31 o 
   9   4   6      964.19      969.19     50.69 o 
  10   4   6       77.03       86.13     52.65 o 
 -11   5   6       30.00       23.13     64.73 o 
 -10   5   6       13.18       33.14     47.77 o 
  -9   5   6     1438.75     1426.61     49.29 o 
  -8   5   6        1.56       22.97     34.31 o 
  -7   5   6     1547.87     1465.54     36.40 o 
  -6   5   6       91.62      111.72     32.47 o 
  -5   5   6     5385.12     5475.95     52.92 o 
  -4   5   6      473.74      503.19     32.85 o 
  -3   5   6     7575.31     7339.06    120.00 o 
  -2   5   6       33.26       60.29     30.51 o 
  -1   5   6     1686.22     1944.03     41.99 o 
   0   5   6     1773.83     2115.70     54.87 o 
   1   5   6    30325.06    30731.48    498.38 o 
   2   5   6        1.87       -0.75     37.69 o 
   3   5   6     1404.68     1318.74     40.16 o 
   4   5   6       10.62       21.04     36.75 o 
   5   5   6     7089.07     7089.61    123.80 o 
   6   5   6      351.40      345.81     38.17 o 
   7   5   6     3300.21     3264.76     44.42 o 
   8   5   6       46.82       76.07     41.31 o 
   9   5   6     1346.74     1312.92     49.48 o 
 -11   6   6      620.67      622.36     69.82 o 
 -10   6   6      280.57      296.22     51.57 o 
  -9   6   6     1215.92     1300.53     48.66 o 
  -8   6   6      573.75      662.37     44.02 o 
  -7   6   6     7376.10     7263.60     56.50 o 
  -6   6   6     1202.94     1196.41     36.93 o 
  -5   6   6      152.52      152.00     31.10 o 
  -4   6   6     1206.83     1220.55     36.86 o 
  -3   6   6    11803.95    11539.08    152.90 o 
  -2   6   6     2696.39     2989.02     70.42 o 
  -1   6   6      289.17      228.77     37.23 o 
   0   6   6        5.69       25.22     47.93 o 
   1   6   6     1359.09     1344.50     52.23 o 
   2   6   6      376.47      425.13     39.45 o 
   3   6   6     8334.86     8316.46    120.64 o 
   4   6   6       31.28       32.66     39.88 o 
   5   6   6      613.91      630.35     48.47 o 
   6   6   6        0.77       25.07     37.71 o 
   7   6   6      794.69      802.44     43.65 o 
   8   6   6        1.22        6.98     44.37 o 
   9   6   6      660.77      713.54     50.81 o 
 -10   7   6      195.80      219.59     53.53 o 
  -9   7   6      431.97      455.01     48.77 o 
  -8   7   6      654.93      632.04     42.35 o 
  -7   7   6      540.87      516.14     42.17 o 
  -6   7   6      812.21      809.63     36.97 o 
  -5   7   6      794.74      798.36     36.66 o 
  -4   7   6     1256.82     1191.00     37.63 o 
  -3   7   6     7126.16     7088.27     73.09 o 
  -2   7   6     1163.13     1083.37     38.05 o 
  -1   7   6     1995.95     2022.65     44.04 o 
   0   7   6     9226.62     9465.69     88.69 o 
   1   7   6    17976.07    17940.46    384.51 o 
   2   7   6     3239.15     3323.45     55.96 o 
   3   7   6     2131.01     2037.80     47.36 o 
   4   7   6        3.18       35.79     49.12 o 
   5   7   6     5534.74     5455.03    109.85 o 
   6   7   6     2396.46     2453.80     44.65 o 
   7   7   6     3097.98     3257.03     57.76 o 
   8   7   6      122.42      103.18     46.30 o 
   9   7   6      560.96      609.85     56.60 o 
 -10   8   6       59.75       75.78     62.59 o 
  -9   8   6      826.63      865.77     50.88 o 
  -8   8   6     2447.08     2454.47     49.68 o 
  -7   8   6     1853.78     1856.78     46.04 o 
  -6   8   6     4048.28     3867.57     47.71 o 
  -5   8   6        4.89       38.97     39.80 o 
  -4   8   6      557.09      573.79     42.08 o 
  -3   8   6     3067.72     2948.11     41.76 o 
  -2   8   6     2733.81     2643.68     81.51 o 
  -1   8   6     1764.90     1777.95     45.19 o 
   0   8   6      848.17      956.70     38.83 o 
   1   8   6      928.55      889.42     48.57 o 
   2   8   6     4203.85     4168.36     52.98 o 
   3   8   6     1566.88     1520.22     52.21 o 
   4   8   6     1438.94     1315.45     40.88 o 
   5   8   6      211.68      228.99     53.05 o 
   6   8   6      137.64      139.28     42.48 o 
   7   8   6      122.82      143.66     43.12 o 
   8   8   6      402.21      398.17     49.72 o 
   9   8   6       55.61       60.75     52.24 o 
 -10   9   6      321.80      321.75     65.82 o 
  -9   9   6        0.28       40.06     51.05 o 
  -8   9   6     1947.59     1993.46     51.47 o 
  -7   9   6      119.57      126.01     44.01 o 
  -6   9   6       63.43       88.90     41.87 o 
  -5   9   6      551.27      590.95     41.10 o 
  -4   9   6     5059.35     5011.21    133.66 o 
  -3   9   6     1710.39     1710.33     45.28 o 
  -2   9   6     2132.68     2152.47     63.67 o 
  -1   9   6      143.08      131.31     42.50 o 
   0   9   6     6556.03     6333.21     82.21 o 
   1   9   6      128.73      181.73     39.62 o 
   2   9   6     6564.66     6479.90     79.65 o 
   3   9   6       24.73       30.75     44.76 o 
   4   9   6      748.11      693.07     46.47 o 
   5   9   6      633.07      702.66     43.95 o 
   6   9   6     3995.77     3928.39     50.12 o 
   7   9   6     1070.01     1092.18     47.27 o 
   8   9   6       58.87       84.98     52.87 o 
 -10  10   6       25.62      138.30    114.98 o 
  -9  10   6       12.36       68.78     49.45 o 
  -8  10   6     2738.61     2910.51     50.93 o 
  -7  10   6        4.85       33.19     45.54 o 
  -6  10   6     3453.92     3374.74     48.94 o 
  -5  10   6       49.14       70.42     43.59 o 
  -4  10   6     2810.75     2775.89     49.00 o 
  -3  10   6       26.46       58.26     36.46 o 
  -2  10   6     3730.10     3739.54     81.32 o 
  -1  10   6      276.97      265.09     42.10 o 
   0  10   6      115.60      174.57     40.20 o 
   1  10   6      941.88      959.08     45.57 o 
   2  10   6     4697.68     4347.33     72.47 o 
   3  10   6        0.77       53.01     53.57 o 
   4  10   6      948.32      966.76     47.92 o 
   5  10   6       48.14       67.27     45.61 o 
   6  10   6       48.44       50.70     43.93 o 
   7  10   6       36.29       19.07     44.45 o 
   8  10   6      342.65      361.09     52.45 o 
  -9  11   6      374.17      407.21     55.93 o 
  -8  11   6      490.78      488.88     59.27 o 
  -7  11   6      224.87      207.74     49.33 o 
  -6  11   6       28.74       62.50     44.31 o 
  -5  11   6      115.57      147.76     45.53 o 
  -4  11   6     5589.30     5491.72     61.95 o 
  -3  11   6      638.86      623.08     42.22 o 
  -2  11   6     3450.13     3329.96     78.23 o 
  -1  11   6      293.34      322.38     42.53 o 
   0  11   6     4685.24     4577.75     55.39 o 
   1  11   6      350.09      353.97     45.58 o 
   2  11   6     4946.82     4904.94    106.84 o 
   3  11   6       99.56      144.41     61.80 o 
   4  11   6      345.68      350.87     48.67 o 
   5  11   6      626.48      638.95     48.46 o 
   6  11   6     4803.06     5071.42     73.36 o 
   7  11   6       18.60       85.39     49.51 o 
   8  11   6      251.82      279.27     55.24 o 
  -9  12   6       36.17       46.26     56.85 o 
  -8  12   6     1312.82     1376.65     57.08 o 
  -7  12   6      956.16      959.32     52.32 o 
  -6  12   6      370.25      391.23     45.75 o 
  -5  12   6       55.60       94.46     46.44 o 
  -4  12   6     1815.60     1735.91     51.79 o 
  -3  12   6      875.00      873.64     46.26 o 
  -2  12   6     4064.39     3968.29     83.46 o 
  -1  12   6      180.91      189.38     40.88 o 
   0  12   6        0.04      -10.66     42.20 o 
   1  12   6      442.88      427.62     43.45 o 
   2  12   6      571.80      603.47     42.11 o 
   3  12   6      790.13      804.67     47.21 o 
   4  12   6      923.49      971.76     52.60 o 
   5  12   6        4.84       30.51     45.50 o 
   6  12   6       27.96       30.58     47.98 o 
   7  12   6      392.41      361.30     50.50 o 
  -8  13   6       85.87       86.89     57.44 o 
  -7  13   6      737.12      761.03     57.16 o 
  -6  13   6      200.65      193.39     51.20 o 
  -5  13   6      455.00      453.93     57.80 o 
  -4  13   6      702.16      696.66     52.40 o 
  -3  13   6     2753.86     2731.98     50.53 o 
  -2  13   6      451.46      446.86     48.61 o 
  -1  13   6      219.06      199.63     46.28 o 
   0  13   6      710.88      707.59     46.07 o 
   1  13   6     4882.34     4864.40     85.62 o 
   2  13   6     1668.74     1678.24     52.08 o 
   3  13   6        5.86       -6.63     55.80 o 
   4  13   6        8.19        4.96     70.13 o 
   5  13   6     2184.78     2273.20     52.81 o 
   6  13   6     1074.08     1142.26     52.82 o 
   7  13   6      438.97      476.14     56.99 o 
  -7  14   6     1353.83     1337.70     69.72 o 
  -6  14   6       47.97       80.12     80.49 o 
  -5  14   6       25.07       29.03     69.24 o 
  -4  14   6      239.98      228.78     57.81 o 
  -3  14   6     2932.43     2890.11     57.85 o 
  -2  14   6      408.41      448.98     50.72 o 
  -1  14   6      694.00      737.44     47.69 o 
   0  14   6        2.86       36.58     46.70 o 
   1  14   6      269.00      229.70     47.32 o 
   2  14   6      355.23      340.80     55.89 o 
   3  14   6     1010.39     1044.95     62.87 o 
   4  14   6       11.24       45.74     53.52 o 
   5  14   6      113.61      107.18     48.37 o 
   6  14   6        6.18       10.49     55.49 o 
  -7  15   6       98.55      136.93     64.76 o 
  -6  15   6      193.32      173.05     75.44 o 
  -5  15   6      367.78      352.19     57.32 o 
  -4  15   6       16.45       49.33     84.31 o 
  -3  15   6     1827.21     1822.53     65.63 o 
  -2  15   6        1.10       18.90     50.18 o 
  -1  15   6      350.03      322.87     50.10 o 
   0  15   6      213.26      186.95     48.78 o 
   1  15   6     3652.59     3814.15     57.55 o 
   2  15   6        1.51       -5.92     57.67 o 
   3  15   6      362.95      447.14     67.01 o 
   4  15   6        0.55       25.76     49.62 o 
   5  15   6     2343.39     2267.57     84.03 o 
  -6  16   6      134.52      116.02     63.02 o 
  -5  16   6        0.52       60.33     97.11 o 
  -4  16   6        9.54       18.12     94.89 o 
  -3  16   6     2048.08     2061.49     96.19 o 
  -2  16   6      184.51      207.22     55.77 o 
  -1  16   6      470.82      529.55     64.58 o 
   0  16   6        0.01       37.51     77.10 o 
   1  16   6      470.84      448.68     59.68 o 
   2  16   6        7.49       -9.28     63.02 o 
   3  16   6      365.18      437.20     56.22 o 
   4  16   6       37.54       54.43     62.35 o 
   5  16   6        1.27       32.76     67.62 o 
  -5  17   6      193.74      180.34    112.19 o 
  -4  17   6      726.63      811.20    110.12 o 
  -3  17   6     1039.66     1005.57     98.66 o 
  -2  17   6      279.78      316.07     89.04 o 
  -1  17   6        1.15        6.33     53.86 o 
   0  17   6      211.04      212.60     63.97 o 
   1  17   6      978.74     1014.26     58.52 o 
   2  17   6      506.14      530.26     57.79 o 
   3  17   6      136.52      169.40     61.53 o 
  -3  18   6      199.27      180.67     75.72 o 
  -2  18   6      291.13      359.57     94.78 o 
  -1  18   6        0.26        1.48     59.94 o 
   0  18   6       45.41       44.14     57.87 o 
   1  18   6        1.75       -7.30     58.57 o 
   2  18   6      231.55      270.38     63.00 o 
 -11   0   7       25.90        5.30     60.34 o 
  -9   0   7       19.40       55.88     68.75 o 
  -7   0   7      230.05      261.17     43.80 o 
  -5   0   7     4530.52     4425.36     85.97 o 
  -3   0   7     4115.52     4362.71    171.21 o 
  -1   0   7    14672.14    14425.99    159.65 o 
   1   0   7      417.51      426.71     63.42 o 
   3   0   7    28399.76    28149.71    135.17 o 
   5   0   7     1878.20     1804.16     48.84 o 
   7   0   7     3758.76     3816.98     83.72 o 
   9   0   7     3444.35     3443.03     70.14 o 
 -11   1   7     1474.04     1524.18     48.07 o 
 -10   1   7      220.48      221.09     39.73 o 
  -9   1   7     3280.51     3163.94     39.10 o 
  -8   1   7      263.76      270.25     33.73 o 
  -7   1   7      464.44      431.94     33.75 o 
  -6   1   7     1354.32     1343.63     34.27 o 
  -5   1   7    13922.07    13436.63    132.39 o 
  -4   1   7     2172.62     2104.57     46.70 o 
  -3   1   7       62.17       49.03     36.02 o 
  -2   1   7      443.47      549.83     43.87 o 
  -1   1   7    15187.88    14688.29    236.24 o 
   0   1   7     7001.30     7031.01    109.18 o 
   1   1   7     9254.99     8727.64     62.69 o 
   2   1   7      209.69      198.80     44.10 o 
   3   1   7     5267.28     5440.22     55.66 o 
   4   1   7      180.32      192.24     37.28 o 
   5   1   7     2451.71     2436.56     34.15 o 
   6   1   7      753.08      765.85     34.89 o 
   7   1   7       67.50       68.83     34.50 o 
   8   1   7       67.42       82.10     37.91 o 
   9   1   7      800.56      816.12     46.91 o 
  10   1   7        1.71       15.53     54.07 o 
 -11   2   7       49.47       68.96     43.23 o 
 -10   2   7       69.23       74.36     42.04 o 
  -9   2   7      181.45      220.40     34.71 o 
  -8   2   7      785.61      825.30     36.87 o 
  -7   2   7      495.92      505.40     29.86 o 
  -6   2   7      274.56      279.99     32.19 o 
  -5   2   7      495.62      484.81     31.05 o 
  -4   2   7      823.91      919.48     32.22 o 
  -3   2   7     3473.98     3390.46     59.13 o 
  -2   2   7     4770.88     4894.30     63.75 o 
  -1   2   7     7670.03     7125.09    137.44 o 
   0   2   7     4428.67     4483.02     63.84 o 
   1   2   7      536.12      569.53     39.22 o 
   2   2   7     1199.15     1234.09     46.51 o 
   3   2   7     7361.80     7165.02     56.65 o 
   4   2   7     6535.39     6294.59     48.37 o 
   5   2   7     4390.22     4261.54     46.94 o 
   6   2   7       19.35       59.30     35.68 o 
   7   2   7     2447.05     2367.50     43.12 o 
   8   2   7     1768.42     1736.67     45.70 o 
   9   2   7     2697.98     2663.70     57.09 o 
  10   2   7       34.45      101.82    120.71 o 
 -11   3   7      503.33      577.08     57.23 o 
 -10   3   7     1956.48     1979.79     46.28 o 
  -9   3   7     1098.86     1126.82     44.73 o 
  -8   3   7     1306.98     1291.17     36.92 o 
  -7   3   7     1698.90     1586.86     36.34 o 
  -6   3   7     4909.55     4741.69     51.82 o 
  -5   3   7     5293.74     5150.48     48.29 o 
  -4   3   7     9666.86     9876.58    193.14 o 
  -3   3   7      135.45      142.43     31.23 o 
  -2   3   7     6667.25     6890.32     92.53 o 
  -1   3   7     7076.35     7050.15    183.01 o 
   0   3   7    16225.34    16925.59    227.95 o 
   1   3   7     2956.11     2958.06     69.56 o 
   2   3   7     1823.50     1777.24     47.16 o 
   3   3   7      804.49      841.90     45.08 o 
   4   3   7     3347.45     3426.71     45.78 o 
   5   3   7     1504.16     1478.40     42.07 o 
   6   3   7      550.70      515.82     38.23 o 
   7   3   7       16.62       30.76     40.27 o 
   8   3   7       91.11       97.55     44.44 o 
   9   3   7      127.98      144.63     48.33 o 
 -11   4   7        0.13       -6.69     57.49 o 
 -10   4   7       83.67      107.52     49.27 o 
  -9   4   7       29.21       52.83     39.93 o 
  -8   4   7      644.67      638.51     34.80 o 
  -7   4   7        1.03       -4.30     32.35 o 
  -6   4   7     3292.38     3116.27     37.01 o 
  -5   4   7       73.28       85.88     29.78 o 
  -4   4   7       39.27       50.08     32.12 o 
  -3   4   7      508.00      569.22     32.19 o 
  -2   4   7    10404.13    10303.21    195.81 o 
  -1   4   7     1894.09     1901.29     44.21 o 
   0   4   7     9538.42     9809.53     74.02 o 
   1   4   7      826.76      861.88     55.16 o 
   2   4   7     2281.89     2181.95     50.62 o 
   3   4   7      789.45      693.13     36.14 o 
   4   4   7     7906.35     7839.44     95.05 o 
   5   4   7      546.91      576.30     43.57 o 
   6   4   7      280.20      312.65     38.04 o 
   7   4   7      181.35      236.66     41.82 o 
   8   4   7     5652.78     5532.68     74.46 o 
   9   4   7      589.09      596.68     51.65 o 
 -11   5   7       80.42      121.34     53.45 o 
 -10   5   7     2912.03     3015.80     65.44 o 
  -9   5   7       88.59      120.95     39.39 o 
  -8   5   7      642.60      653.34     34.08 o 
  -7   5   7      597.76      569.21     36.94 o 
  -6   5   7     7970.72     7705.15     89.14 o 
  -5   5   7      446.76      425.58     33.92 o 
  -4   5   7    12547.35    12235.55    188.09 o 
  -3   5   7     2726.49     2862.29     48.61 o 
  -2   5   7     2098.10     2059.27     41.60 o 
  -1   5   7     1555.33     1569.50     41.54 o 
   0   5   7    13457.85    12865.10    106.46 o 
   1   5   7      505.77      544.28     51.33 o 
   2   5   7     1314.65     1481.67     44.45 o 
   3   5   7       98.83      126.77     37.32 o 
   4   5   7     5731.47     5524.57     53.48 o 
   5   5   7      234.46      222.26     38.19 o 
   6   5   7     1726.30     1675.63     40.36 o 
   7   5   7      174.80      170.93     42.95 o 
   8   5   7       18.21       40.09     47.03 o 
   9   5   7       98.51      105.37     52.14 o 
 -11   6   7        0.71       19.52     54.95 o 
 -10   6   7       12.70       45.56     48.67 o 
  -9   6   7       53.85       44.13     44.41 o 
  -8   6   7      259.13      296.28     39.15 o 
  -7   6   7       40.61       67.08     35.30 o 
  -6   6   7      420.01      407.23     34.38 o 
  -5   6   7        2.64       25.33     35.67 o 
  -4   6   7      130.70      138.45     32.58 o 
  -3   6   7      375.73      459.80     34.98 o 
  -2   6   7    15341.67    15560.52    271.33 o 
  -1   6   7     3309.46     3489.88     67.20 o 
   0   6   7     5264.24     5390.03     64.33 o 
   1   6   7        1.26      -18.83     46.66 o 
   2   6   7     2399.54     2363.52     51.82 o 
   3   6   7     1623.01     1643.06     43.89 o 
   4   6   7     6287.74     5924.66    136.06 o 
   5   6   7       80.89       76.52     40.92 o 
   6   6   7       31.86       56.63     40.50 o 
   7   6   7     1597.35     1537.71     42.12 o 
   8   6   7     3910.53     4011.34     51.67 o 
   9   6   7       20.53       59.02     55.67 o 
 -10   7   7     2295.98     2333.20     53.75 o 
  -9   7   7     1654.20     1735.78     50.95 o 
  -8   7   7       97.75      157.63     44.82 o 
  -7   7   7       31.25       45.80     37.37 o 
  -6   7   7     7140.35     6932.37     70.10 o 
  -5   7   7     4818.70     4901.59     66.07 o 
  -4   7   7     4221.59     4222.80     43.23 o 
  -3   7   7     1041.85     1090.26     37.43 o 
  -2   7   7     1373.59     1263.32     37.16 o 
  -1   7   7     1590.43     1460.64     39.02 o 
   0   7   7     7260.66     6971.15    101.38 o 
   1   7   7      986.37     1008.10     45.02 o 
   2   7   7       81.60       62.53     47.93 o 
   3   7   7     1004.06      913.19     42.28 o 
   4   7   7     1706.09     1712.39     92.29 o 
   5   7   7     1692.39     1621.90     42.43 o 
   6   7   7     1230.42     1234.55     42.92 o 
   7   7   7        2.14       13.50     42.54 o 
   8   7   7       44.80       72.07     49.45 o 
   9   7   7      464.94      456.03     56.09 o 
 -10   8   7       96.91      158.37     54.73 o 
  -9   8   7      132.33      156.47     47.67 o 
  -8   8   7      491.38      562.39     47.10 o 
  -7   8   7      550.25      569.31     44.01 o 
  -6   8   7      119.08      155.01     41.42 o 
  -5   8   7       70.85      105.16     35.91 o 
  -4   8   7      212.18      218.44     36.30 o 
  -3   8   7     2663.28     2650.87     46.50 o 
  -2   8   7     1079.42     1117.65     39.97 o 
  -1   8   7     4711.30     4639.95    123.48 o 
   0   8   7      179.49      191.21     47.75 o 
   1   8   7        6.34       27.70     47.34 o 
   2   8   7      204.84      210.81     44.75 o 
   3   8   7     3619.22     3613.49     76.65 o 
   4   8   7     4780.16     4760.60    125.14 o 
   5   8   7      267.92      298.63     42.61 o 
   6   8   7      526.76      543.45     40.38 o 
   7   8   7     2673.28     2733.33     48.47 o 
   8   8   7      925.91      973.77     52.30 o 
   9   8   7     1092.08     1054.80    134.48 o 
 -10   9   7      529.45      478.04     60.52 o 
  -9   9   7     2216.18     2265.70     58.64 o 
  -8   9   7        0.37        8.23     47.14 o 
  -7   9   7      177.40      206.69     45.94 o 
  -6   9   7      475.41      457.12     41.85 o 
  -5   9   7     5773.31     5796.77    112.85 o 
  -4   9   7       98.10      109.64     40.71 o 
  -3   9   7      273.70      256.72     39.26 o 
  -2   9   7      183.17      169.78     39.02 o 
  -1   9   7     3896.29     3643.91     91.15 o 
   0   9   7      293.46      339.17     40.89 o 
   1   9   7     3578.91     3355.83    119.90 o 
   2   9   7      199.10      177.65     48.94 o 
   3   9   7     1237.41     1154.55     52.95 o 
   4   9   7        0.30        0.85     39.36 o 
   5   9   7     2866.78     2840.70     52.90 o 
   6   9   7       51.34       62.27     41.20 o 
   7   9   7       42.92       81.17     47.20 o 
   8   9   7        7.29       40.65     54.48 o 
  -9  10   7       41.25       69.46     53.36 o 
  -8  10   7       89.89       93.67     49.15 o 
  -7  10   7      632.92      626.14     48.60 o 
  -6  10   7       62.64       80.24     45.39 o 
  -5  10   7      402.66      456.51     44.24 o 
  -4  10   7       71.80       96.86     42.75 o 
  -3  10   7      846.30      783.17     40.66 o 
  -2  10   7      492.51      519.29     44.67 o 
  -1  10   7     3366.06     3347.27    107.59 o 
   0  10   7      208.22      182.38     40.89 o 
   1  10   7       63.11       46.08     44.50 o 
   2  10   7        0.11        6.51     39.89 o 
   3  10   7     4530.44     4648.01     64.31 o 
   4  10   7      102.55      111.49     41.17 o 
   5  10   7     1772.59     1751.69     52.46 o 
   6  10   7      127.09      117.01     44.48 o 
   7  10   7     1682.18     1702.10     48.80 o 
   8  10   7       38.44       50.98     56.77 o 
  -9  11   7     1318.11     1331.98     66.54 o 
  -8  11   7      380.95      401.58     59.71 o 
  -7  11   7      446.75      434.39     49.88 o 
  -6  11   7       14.28       62.69     46.66 o 
  -5  11   7     4914.72     4658.93    101.84 o 
  -4  11   7      980.82     1029.37     53.06 o 
  -3  11   7       24.89       15.18     41.02 o 
  -2  11   7        0.04       16.98     43.76 o 
  -1  11   7     5291.99     5151.29     82.38 o 
   0  11   7     2047.44     1929.64     45.59 o 
   1  11   7     3064.28     3003.05     52.66 o 
   2  11   7      252.63      228.49     50.94 o 
   3  11   7      189.70      143.77     63.36 o 
   4  11   7      683.53      658.44     45.33 o 
   5  11   7     1282.83     1299.57     53.83 o 
   6  11   7       24.57       58.12     48.53 o 
   7  11   7       59.29       84.08     54.33 o 
  -9  12   7      432.95      431.60     71.08 o 
  -8  12   7       38.79       15.74     50.76 o 
  -7  12   7      314.83      312.29     54.07 o 
  -6  12   7      670.33      709.91     49.82 o 
  -5  12   7        2.51        0.09     44.18 o 
  -4  12   7      256.46      317.30     49.11 o 
  -3  12   7       76.48       62.89     46.10 o 
  -2  12   7     2068.64     2118.78     64.21 o 
  -1  12   7     1389.55     1464.12     53.49 o 
   0  12   7      627.39      627.19     44.07 o 
   1  12   7       42.76       37.35     43.33 o 
   2  12   7      752.50      695.28     42.85 o 
   3  12   7      954.15     1021.69     49.56 o 
   4  12   7      665.76      722.26     49.01 o 
   5  12   7     1154.94     1231.38     52.28 o 
   6  12   7      123.30      112.63     44.33 o 
   7  12   7      242.40      239.58     54.86 o 
  -8  13   7      652.67      605.47     54.25 o 
  -7  13   7      569.82      569.59     55.22 o 
  -6  13   7     1840.90     1901.98     73.99 o 
  -5  13   7     1292.67     1254.06     77.60 o 
  -4  13   7     1625.65     1642.65     50.57 o 
  -3  13   7       18.37       54.40     50.11 o 
  -2  13   7      576.39      553.64     47.69 o 
  -1  13   7     1051.43     1041.04     49.05 o 
   0  13   7     1281.89     1240.39     46.29 o 
   1  13   7      227.13      255.83     53.43 o 
   2  13   7       65.62       69.52     49.15 o 
   3  13   7       14.68       17.43     46.03 o 
   4  13   7      680.60      628.12     58.39 o 
   5  13   7      315.37      372.01     49.07 o 
   6  13   7      245.69      235.36     53.07 o 
  -7  14   7       50.82       74.59     75.56 o 
  -6  14   7      740.49      730.22     83.50 o 
  -5  14   7       98.57       52.85     69.17 o 
  -4  14   7        0.57      -19.22     53.31 o 
  -3  14   7       51.82       35.03     54.35 o 
  -2  14   7     1482.03     1510.63     53.47 o 
  -1  14   7       28.86       48.14     50.47 o 
   0  14   7     1301.37     1367.59     49.43 o 
   1  14   7        9.89        2.88     47.25 o 
   2  14   7      727.52      689.52     59.03 o 
   3  14   7       19.23       43.81     48.19 o 
   4  14   7     2530.45     2658.11     68.29 o 
   5  14   7      422.95      414.98     50.45 o 
   6  14   7        5.43       24.16     53.75 o 
  -7  15   7       67.51       74.12     92.20 o 
  -6  15   7     1568.61     1526.67     67.13 o 
  -5  15   7       13.55       51.52     65.83 o 
  -4  15   7     2180.59     2265.94     87.77 o 
  -3  15   7      170.30      166.59     52.79 o 
  -2  15   7      437.55      443.03     50.03 o 
  -1  15   7        4.01       34.98     51.04 o 
   0  15   7     1988.02     2017.42     54.72 o 
   1  15   7        1.28       30.82     54.27 o 
   2  15   7       68.94      103.00     51.64 o 
   3  15   7      134.48      148.38     54.10 o 
   4  15   7     1275.23     1133.44     56.97 o 
   5  15   7       42.46       66.85     52.06 o 
  -6  16   7      110.63      103.62     83.09 o 
  -5  16   7      313.96      384.21    104.46 o 
  -4  16   7       14.48       -6.40     92.41 o 
  -3  16   7        5.97       45.04     88.18 o 
  -2  16   7      334.00      333.71     57.37 o 
  -1  16   7      412.88      470.72     68.85 o 
   0  16   7      505.54      554.20     54.89 o 
   1  16   7        3.49        9.98     53.80 o 
   2  16   7      182.19      184.21     54.73 o 
   3  16   7      103.18       97.84     53.91 o 
   4  16   7     2770.16     2769.75     73.25 o 
  -5  17   7      282.94      290.25    119.00 o 
  -4  17   7      255.13      263.27    110.07 o 
  -3  17   7       36.64       36.12     71.75 o 
  -2  17   7      468.14      408.14     73.77 o 
  -1  17   7      810.60      806.06     56.15 o 
   0  17   7      927.03      954.89     58.56 o 
   1  17   7      162.46      186.99     58.69 o 
   2  17   7       23.83       22.83     52.82 o 
   3  17   7      442.98      434.15     57.30 o 
  -3  18   7        0.49       34.93     77.42 o 
  -2  18   7      220.61      206.72     66.62 o 
  -1  18   7      312.60      343.21     61.70 o 
   0  18   7       47.12       57.11     63.49 o 
   1  18   7       11.36       27.63     60.06 o 
 -10   0   8      197.81      232.56     59.91 o 
  -8   0   8     7623.37     7522.19    157.12 o 
  -6   0   8     7100.41     6763.37    115.71 o 
  -4   0   8    21973.34    23266.33   1005.25 o 
  -2   0   8    18578.44    18599.45    108.58 o 
   0   0   8     3151.59     3285.58     89.95 o 
   2   0   8    21014.00    20835.25    140.62 o 
   4   0   8      346.76      289.12     53.90 o 
   6   0   8     3086.09     3184.88     55.52 o 
   8   0   8     2737.08     2851.92     79.94 o 
 -11   1   8      122.01      134.14     50.11 o 
 -10   1   8      667.06      756.99     40.94 o 
  -9   1   8        7.33       14.42     36.75 o 
  -8   1   8      123.63      152.22     34.39 o 
  -7   1   8      185.40      227.25     33.70 o 
  -6   1   8     3928.39     3900.57     69.46 o 
  -5   1   8      121.71      129.14     31.89 o 
  -4   1   8     1775.17     1803.08     41.77 o 
  -3   1   8      111.38      147.73     37.45 o 
  -2   1   8       70.82      124.18     43.55 o 
  -1   1   8     1026.33      945.98     43.38 o 
   0   1   8     4047.72     3862.46     60.31 o 
   1   1   8      112.72      107.23     53.53 o 
   2   1   8     5819.35     5816.29     52.32 o 
   3   1   8      220.70      245.17     43.38 o 
   4   1   8     2040.34     1926.28     48.23 o 
   5   1   8      287.05      308.90     37.94 o 
   6   1   8     4819.14     4676.44     69.53 o 
   7   1   8       58.72       38.57     41.50 o 
   8   1   8      243.20      270.01     44.73 o 
   9   1   8       36.23       67.29     49.77 o 
 -11   2   8      476.57      491.74     42.77 o 
 -10   2   8        0.92       18.36     40.69 o 
  -9   2   8       98.55      115.88     37.43 o 
  -8   2   8     3949.55     3867.18     50.56 o 
  -7   2   8     4556.05     4403.38     64.13 o 
  -6   2   8     5278.89     5012.91     65.99 o 
  -5   2   8       32.01       53.97     30.32 o 
  -4   2   8     8869.13     9024.37    212.73 o 
  -3   2   8    13789.46    14458.65    299.07 o 
  -2   2   8    20413.06    20808.94    255.78 o 
  -1   2   8     4429.76     4234.29     69.37 o 
   0   2   8      163.73      137.27     53.82 o 
   1   2   8     5285.18     5318.19     63.62 o 
   2   2   8    22343.99    22427.92     87.31 o 
   3   2   8     1520.96     1419.94     43.04 o 
   4   2   8      753.06      746.74     45.35 o 
   5   2   8      212.62      252.58     40.20 o 
   6   2   8     3228.17     3305.43     43.35 o 
   7   2   8      767.32      769.13     40.46 o 
   8   2   8     1101.99     1130.27     51.18 o 
   9   2   8       25.60       42.90     48.63 o 
 -11   3   8      219.75      273.26     45.57 o 
 -10   3   8      111.26      155.49     39.52 o 
  -9   3   8      135.67      144.77     43.29 o 
  -8   3   8       71.67       89.07     35.26 o 
  -7   3   8      366.01      374.01     33.13 o 
  -6   3   8     1634.59     1634.51     39.98 o 
  -5   3   8     1538.01     1556.60     34.56 o 
  -4   3   8     1492.10     1434.23     34.71 o 
  -3   3   8     1961.62     2038.28     55.11 o 
  -2   3   8      167.41      191.56     41.28 o 
  -1   3   8      553.17      496.50     43.88 o 
   0   3   8     1067.06      985.19     46.79 o 
   1   3   8      508.52      403.66     45.70 o 
   2   3   8      218.63      143.86     42.42 o 
   3   3   8       49.08       59.09     43.08 o 
   4   3   8        5.21        0.07     36.01 o 
   5   3   8     5306.86     5222.30     47.45 o 
   6   3   8     2556.11     2574.50     43.60 o 
   7   3   8     1453.07     1367.21     42.05 o 
   8   3   8      294.61      275.91     44.89 o 
   9   3   8      588.54      560.74     50.36 o 
 -11   4   8     1345.93     1325.25     55.68 o 
 -10   4   8       49.25       43.15     46.94 o 
  -9   4   8      932.45      962.78     39.96 o 
  -8   4   8     1488.79     1481.21     39.80 o 
  -7   4   8     9053.57     8938.83     72.16 o 
  -6   4   8      642.00      614.54     30.91 o 
  -5   4   8      130.57      141.94     29.78 o 
  -4   4   8     1496.80     1482.05     34.81 o 
  -3   4   8    15992.57    15579.57    265.08 o 
  -2   4   8     1504.75     1512.20     43.13 o 
  -1   4   8     3918.96     4044.19     74.72 o 
   0   4   8       38.85       50.22     48.43 o 
   1   4   8    13107.44    12654.10    346.92 o 
   2   4   8     3767.06     3736.04     51.22 o 
   3   4   8     6021.87     5894.60     75.02 o 
   4   4   8      215.08      196.66     39.28 o 
   5   4   8     1980.05     2053.60     43.70 o 
   6   4   8       20.11       38.82     37.04 o 
   7   4   8     1863.60     1858.57     41.36 o 
   8   4   8      182.14      205.79     45.72 o 
   9   4   8      181.52      220.22     50.46 o 
 -11   5   8      717.38      711.38     55.19 o 
 -10   5   8        7.41       54.23     47.00 o 
  -9   5   8      105.93      138.71     40.45 o 
  -8   5   8        1.26       -2.18     34.95 o 
  -7   5   8      238.53      267.61     34.02 o 
  -6   5   8     1014.70      958.37     36.74 o 
  -5   5   8     2094.60     2012.74     34.68 o 
  -4   5   8      291.05      343.86     34.04 o 
  -3   5   8      607.38      609.25     35.20 o 
  -2   5   8      108.46      131.00     41.65 o 
  -1   5   8      835.94      803.77     43.05 o 
   0   5   8      763.61      759.33     50.14 o 
   1   5   8     1786.44     1705.33     48.09 o 
   2   5   8      100.95      115.82     47.53 o 
   3   5   8       13.87       24.05     35.96 o 
   4   5   8      373.43      359.23     35.92 o 
   5   5   8     5734.71     5583.63    114.68 o 
   6   5   8      107.87       95.54     40.65 o 
   7   5   8     1595.58     1569.84     45.38 o 
   8   5   8        9.71        4.42     48.35 o 
   9   5   8      406.71      460.34     54.31 o 
 -11   6   8      861.81      812.59     56.43 o 
 -10   6   8      168.03      154.67     52.98 o 
  -9   6   8     1161.11     1209.40     43.80 o 
  -8   6   8      695.00      741.53     39.97 o 
  -7   6   8     9294.21     9329.40    139.79 o 
  -6   6   8      489.10      509.06     33.34 o 
  -5   6   8       34.04       18.02     31.74 o 
  -4   6   8       80.41       85.84     33.07 o 
  -3   6   8    13206.17    12667.27    230.87 o 
  -2   6   8     1905.01     1960.23     46.91 o 
  -1   6   8     1248.61     1203.23     50.67 o 
   0   6   8      962.68     1003.21     45.97 o 
   1   6   8     6774.01     6752.38    174.53 o 
   2   6   8      371.41      426.57     47.03 o 
   3   6   8     9469.47     9221.47    147.76 o 
   4   6   8       88.55      121.62     41.20 o 
   5   6   8      571.69      635.37     43.73 o 
   6   6   8      291.67      309.69     39.96 o 
   7   6   8     1994.86     2038.87     47.20 o 
   8   6   8      128.40      166.33     51.85 o 
   9   6   8       24.59       75.98     56.20 o 
 -10   7   8      322.33      366.21     62.27 o 
  -9   7   8      131.07      149.41     46.53 o 
  -8   7   8       22.52       52.36     40.48 o 
  -7   7   8      332.16      366.47     39.46 o 
  -6   7   8      895.48      881.45     37.67 o 
  -5   7   8      758.05      771.59     35.27 o 
  -4   7   8     1494.83     1386.30     38.07 o 
  -3   7   8      149.65      175.24     34.60 o 
  -2   7   8      298.36      320.14     35.50 o 
  -1   7   8     3664.83     3644.82     77.65 o 
   0   7   8     3656.92     3887.68     54.23 o 
   1   7   8     3741.81     3731.02     68.95 o 
   2   7   8      809.23      771.50     49.46 o 
   3   7   8      873.41      845.17     42.63 o 
   4   7   8      634.45      639.80     40.96 o 
   5   7   8     1111.45     1106.35     44.31 o 
   6   7   8     1295.71     1288.46     42.33 o 
   7   7   8      521.29      588.59     47.12 o 
   8   7   8        6.66       21.82     53.04 o 
 -10   8   8       64.00       78.90     54.94 o 
  -9   8   8      405.63      411.90     58.06 o 
  -8   8   8     2741.60     2744.36     71.65 o 
  -7   8   8      930.28      919.92     45.24 o 
  -6   8   8     2698.85     2580.71     42.28 o 
  -5   8   8      305.84      275.70     36.73 o 
  -4   8   8     1458.46     1448.36     39.54 o 
  -3   8   8     2987.30     2890.58     47.71 o 
  -2   8   8     6778.12     6659.23    140.60 o 
  -1   8   8     2709.01     2777.12     48.75 o 
   0   8   8     1129.50     1100.48     51.20 o 
   1   8   8     3114.89     3084.46    121.58 o 
   2   8   8     6890.30     6689.94     61.38 o 
   3   8   8     1975.26     1990.36     58.18 o 
   4   8   8      351.51      354.39     40.74 o 
   5   8   8      144.65      137.47     42.03 o 
   6   8   8     1645.34     1577.62     47.33 o 
   7   8   8      840.70      868.79     46.30 o 
   8   8   8      608.33      588.34     55.03 o 
 -10   9   8      397.11      360.88     57.72 o 
  -9   9   8        0.42       44.99     59.95 o 
  -8   9   8       23.40       14.51     57.83 o 
  -7   9   8      363.97      378.58     43.12 o 
  -6   9   8      504.08      532.38     42.31 o 
  -5   9   8      264.74      258.24     44.41 o 
  -4   9   8     2678.79     2336.96    168.53 o 
  -3   9   8       58.76       81.60     38.81 o 
  -2   9   8      431.68      370.34     44.52 o 
  -1   9   8      402.44      338.31     42.40 o 
   0   9   8     3035.58     3037.86     46.20 o 
   1   9   8      135.59      148.81     55.01 o 
   2   9   8     2539.85     2474.86     72.08 o 
   3   9   8       46.50       72.94     46.81 o 
   4   9   8      869.48      848.88     46.06 o 
   5   9   8       40.56       66.97     44.14 o 
   6   9   8     2207.64     2144.09     47.31 o 
   7   9   8      430.64      450.47     45.66 o 
   8   9   8       74.68      120.20     49.17 o 
  -9  10   8       13.28       16.58     62.09 o 
  -8  10   8     2704.89     2803.36     62.28 o 
  -7  10   8      124.31      151.11     48.10 o 
  -6  10   8     1404.53     1419.19     48.17 o 
  -5  10   8       40.83       40.31     44.84 o 
  -4  10   8     4440.60     4432.71    115.78 o 
  -3  10   8      282.42      277.12     40.27 o 
  -2  10   8     8592.78     8652.01    193.46 o 
  -1  10   8      576.77      595.35     47.03 o 
   0  10   8       25.91       30.86     40.85 o 
   1  10   8        1.02        6.56     45.28 o 
   2  10   8     7569.11     6986.93    243.93 o 
   3  10   8       39.21       75.47     55.00 o 
   4  10   8      512.95      502.88     45.80 o 
   5  10   8       17.96       23.36     51.60 o 
   6  10   8     1727.97     1718.90     56.15 o 
   7  10   8        4.03       24.42     50.14 o 
   8  10   8      463.03      499.17     53.20 o 
  -9  11   8      169.17      105.30     68.00 o 
  -8  11   8       84.99      103.08     62.80 o 
  -7  11   8        6.23       32.20     56.07 o 
  -6  11   8      824.08      846.10     46.12 o 
  -5  11   8       57.60       90.63     47.70 o 
  -4  11   8     1210.14     1170.41     64.75 o 
  -3  11   8       80.84       90.77     41.99 o 
  -2  11   8        4.74       14.42     54.61 o 
  -1  11   8       24.65       48.62     43.66 o 
   0  11   8     1932.46     1883.23     48.48 o 
   1  11   8       17.01       45.14     43.56 o 
   2  11   8      883.05      929.96     53.38 o 
   3  11   8       10.91       39.84     48.58 o 
   4  11   8      524.17      528.36     44.23 o 
   5  11   8      117.59      119.49     49.65 o 
   6  11   8     2611.30     2704.55     64.38 o 
   7  11   8       53.72      125.60     56.37 o 
  -8  12   8     2182.18     2174.88     70.27 o 
  -7  12   8     1403.17     1456.39     52.01 o 
  -6  12   8      404.92      436.10     59.91 o 
  -5  12   8        8.14       15.07     55.81 o 
  -4  12   8     1638.02     1651.45     47.09 o 
  -3  12   8     1355.93     1351.32     47.32 o 
  -2  12   8     4249.58     4220.45    103.57 o 
  -1  12   8      609.19      615.38     54.41 o 
   0  12   8        6.50       37.57     44.11 o 
   1  12   8      823.16      728.82     70.06 o 
   2  12   8     3466.88     3392.94     83.08 o 
   3  12   8      653.21      655.01     47.46 o 
   4  12   8      449.56      473.63     50.50 o 
   5  12   8      518.12      469.34     51.92 o 
   6  12   8      389.14      385.30     46.84 o 
   7  12   8      738.86      736.76     56.52 o 
  -8  13   8       50.40       18.59     69.74 o 
  -7  13   8       93.90      160.76     65.94 o 
  -6  13   8      111.24      123.02     64.62 o 
  -5  13   8      285.97      332.24     63.66 o 
  -4  13   8       23.48       18.48     50.07 o 
  -3  13   8      828.01      818.15     52.82 o 
  -2  13   8       49.63       58.14     47.62 o 
  -1  13   8       21.51       29.33     44.49 o 
   0  13   8      455.62      467.50     46.02 o 
   1  13   8      862.60      882.05     54.45 o 
   2  13   8      323.09      301.97     54.51 o 
   3  13   8       31.00       30.68     50.47 o 
   4  13   8       60.70       70.69     48.67 o 
   5  13   8     1345.29     1335.15     58.36 o 
   6  13   8      736.03      785.50     53.90 o 
  -7  14   8     1858.62     1880.02     58.59 o 
  -6  14   8        1.54      -14.40     58.90 o 
  -5  14   8       86.22      127.07     76.51 o 
  -4  14   8      544.46      553.69     86.95 o 
  -3  14   8     2870.69     2804.97     56.42 o 
  -2  14   8       89.97       93.89     50.15 o 
  -1  14   8      422.14      478.88     47.03 o 
   0  14   8       55.99       28.38     46.97 o 
   1  14   8     2244.87     2182.29     50.99 o 
   2  14   8      157.18      138.32     48.87 o 
   3  14   8     1521.38     1533.40     54.52 o 
   4  14   8        4.09       23.62     55.93 o 
   5  14   8      455.71      447.65     56.04 o 
  -6  15   8        1.56       25.24     83.98 o 
  -5  15   8      255.98      239.36     61.92 o 
  -4  15   8       19.74       20.05     70.23 o 
  -3  15   8       48.68       80.23     57.85 o 
  -2  15   8      283.91      290.74     52.88 o 
  -1  15   8       85.50      109.69     51.94 o 
   0  15   8        0.42       40.01     50.85 o 
   1  15   8      654.65      738.41     52.46 o 
   2  15   8       25.35       36.00     50.66 o 
   3  15   8      245.96      260.32     56.28 o 
   4  15   8        7.47        3.48     58.31 o 
   5  15   8      385.85      422.47     54.62 o 
  -6  16   8      275.81      312.20    169.74 o 
  -5  16   8        3.77       -8.83     66.79 o 
  -4  16   8        5.92       24.54     66.10 o 
  -3  16   8     2230.65     2165.42     60.93 o 
  -2  16   8      283.80      307.15     57.84 o 
  -1  16   8      763.64      863.63     53.06 o 
   0  16   8        0.21        6.75     55.28 o 
   1  16   8     1652.48     1634.62     59.34 o 
   2  16   8      347.48      334.23     54.30 o 
   3  16   8      700.79      761.95     58.14 o 
   4  16   8       12.15       62.59     64.42 o 
  -4  17   8      119.93      157.66     79.97 o 
  -3  17   8       34.93       54.13     73.62 o 
  -2  17   8       98.44      120.86     55.10 o 
  -1  17   8       29.80       52.56     56.24 o 
   0  17   8        9.30       51.66     58.61 o 
   1  17   8      662.03      655.62     56.97 o 
   2  17   8      183.63      214.26     58.20 o 
  -2  18   8     1515.53     1501.66     67.83 o 
  -1  18   8        5.74      -10.00     64.72 o 
   0  18   8        0.22      -24.23     60.71 o 
 -11   0   9      106.72      176.54     61.87 o 
  -9   0   9     2025.60     2064.70     55.34 o 
  -7   0   9      173.27      209.99     43.37 o 
  -5   0   9        3.27       16.83     45.56 o 
  -3   0   9     1606.74     1502.92     61.32 o 
  -1   0   9     2053.01     1920.96     58.48 o 
   1   0   9      377.12      366.50     64.50 o 
   3   0   9     5163.16     5192.15     83.75 o 
   5   0   9       20.93       39.53     44.04 o 
   7   0   9     2073.19     2049.35     53.85 o 
   9   0   9      632.35      568.94     84.15 o 
 -11   1   9      172.92      191.11     50.25 o 
 -10   1   9      110.03      133.06     42.48 o 
  -9   1   9     2459.46     2339.82     40.59 o 
  -8   1   9      219.85      196.15     32.92 o 
  -7   1   9      111.22       60.23     31.75 o 
  -6   1   9     1085.91     1086.39     32.89 o 
  -5   1   9    12875.44    12651.45    215.04 o 
  -4   1   9     1354.70     1420.09     35.95 o 
  -3   1   9     2067.59     2080.43     42.44 o 
  -2   1   9      174.95      176.15     41.90 o 
  -1   1   9    19760.35    19073.57    221.77 o 
   0   1   9     4516.58     4766.06     84.42 o 
   1   1   9    12493.19    11846.13     80.41 o 
   2   1   9       31.73       46.69     37.42 o 
   3   1   9     3967.98     4143.37     53.42 o 
   4   1   9      577.14      641.06     45.28 o 
   5   1   9     9076.58     8875.55     56.30 o 
   6   1   9      425.07      433.07     40.01 o 
   7   1   9        0.98       11.66     39.82 o 
   8   1   9      252.81      285.70     44.13 o 
   9   1   9     1975.45     1972.78     55.18 o 
 -11   2   9      122.63      163.10     44.32 o 
 -10   2   9      326.47      381.48     43.91 o 
  -9   2   9     1482.75     1507.88     39.90 o 
  -8   2   9      961.73      994.37     37.09 o 
  -7   2   9     1248.36     1111.51     33.83 o 
  -6   2   9      140.83      166.78     31.46 o 
  -5   2   9      814.78      743.71     30.76 o 
  -4   2   9      541.13      501.92     33.32 o 
  -3   2   9      516.25      469.77     36.08 o 
  -2   2   9      929.77      964.70     39.80 o 
  -1   2   9      180.53      191.05     45.34 o 
   0   2   9      109.92      186.04     61.01 o 
   1   2   9     1495.06     1597.02     37.22 o 
   2   2   9     3140.77     3374.14     48.20 o 
   3   2   9     1304.81     1235.49     43.05 o 
   4   2   9     1399.14     1328.84     47.56 o 
   5   2   9     1083.82     1007.63     43.12 o 
   6   2   9      618.13      573.07     40.32 o 
   7   2   9      565.33      551.00     41.48 o 
   8   2   9      393.72      398.30     44.02 o 
   9   2   9      336.02      332.08     50.10 o 
 -11   3   9      105.10      142.30     46.96 o 
 -10   3   9     1796.89     1889.32     45.13 o 
  -9   3   9     1168.95     1174.08     41.56 o 
  -8   3   9      640.91      576.78     36.40 o 
  -7   3   9      250.34      257.56     33.26 o 
  -6   3   9     2275.87     2308.24     37.99 o 
  -5   3   9     1648.77     1596.63     36.70 o 
  -4   3   9     6921.55     6594.31    117.20 o 
  -3   3   9     2194.86     2335.71     41.04 o 
  -2   3   9     1726.59     1799.67     44.66 o 
  -1   3   9     4068.86     3983.61     56.42 o 
   0   3   9    21730.69    21839.63     91.53 o 
   1   3   9     9925.71     9896.10    167.64 o 
   2   3   9      372.13      366.61     38.12 o 
   3   3   9      629.73      657.45     41.98 o 
   4   3   9     6167.24     6214.52     82.93 o 
   5   3   9     3450.95     3443.78     48.71 o 
   6   3   9     1305.70     1313.86     39.34 o 
   7   3   9        0.70        3.45     42.75 o 
   8   3   9     1363.96     1396.86     47.42 o 
   9   3   9      635.64      680.32     54.45 o 
 -11   4   9       66.14       84.99     46.97 o 
 -10   4   9      925.57     1020.37     42.53 o 
  -9   4   9       65.48       88.36     39.15 o 
  -8   4   9      857.90      848.37     38.12 o 
  -7   4   9        7.70       18.49     32.37 o 
  -6   4   9      225.68      205.55     32.72 o 
  -5   4   9      706.98      675.94     31.89 o 
  -4   4   9     2094.03     2125.58     53.08 o 
  -3   4   9      334.18      380.33     37.64 o 
  -2   4   9      183.53      150.70     43.10 o 
  -1   4   9      103.16      111.22     49.37 o 
   0   4   9      565.26      666.34     42.23 o 
   1   4   9      372.74      468.80     45.88 o 
   2   4   9     6436.95     6435.19     80.34 o 
   3   4   9      228.42      226.11     44.26 o 
   4   4   9     5403.19     5134.51     50.67 o 
   5   4   9       19.19       26.60     41.40 o 
   6   4   9      450.30      470.68     39.50 o 
   7   4   9      144.46      142.31     43.78 o 
   8   4   9     1529.09     1494.66     48.25 o 
   9   4   9       35.95       -4.82     52.70 o 
 -11   5   9        1.10        4.61     58.34 o 
 -10   5   9     1673.56     1663.29     48.37 o 
  -9   5   9       27.24       40.44     42.06 o 
  -8   5   9     1153.17     1087.95     37.44 o 
  -7   5   9      226.73      262.96     37.13 o 
  -6   5   9     3753.90     3671.04     68.74 o 
  -5   5   9      100.91      107.81     31.73 o 
  -4   5   9    10909.05    10554.06    163.43 o 
  -3   5   9      151.25      192.06     35.16 o 
  -2   5   9     3218.93     3207.24     72.19 o 
  -1   5   9      445.64      552.81     44.50 o 
   0   5   9    25861.99    25601.28    271.57 o 
   1   5   9      195.86      168.09     44.02 o 
   2   5   9       60.41       70.98     40.43 o 
   3   5   9        1.18       -1.40     38.77 o 
   4   5   9    11451.84    11202.26     78.05 o 
   5   5   9       98.16      132.63     37.65 o 
   6   5   9     2193.66     2203.29     43.53 o 
   7   5   9      129.37      133.60     45.24 o 
   8   5   9     1153.29     1177.96     49.43 o 
   9   5   9       22.74        9.13     56.76 o 
 -10   6   9      702.47      774.56     45.77 o 
  -9   6   9      262.41      335.88     39.30 o 
  -8   6   9      749.14      801.97     40.58 o 
  -7   6   9      317.92      361.58     36.51 o 
  -6   6   9       38.25       63.38     37.35 o 
  -5   6   9      761.70      703.97     35.91 o 
  -4   6   9     2957.81     2928.71     55.48 o 
  -3   6   9        1.43        2.59     35.06 o 
  -2   6   9     2563.75     2587.81     46.08 o 
  -1   6   9      674.94      685.89     45.71 o 
   0   6   9        6.49       -2.98     44.22 o 
   1   6   9      454.16      522.20     46.73 o 
   2   6   9     2636.16     2623.54     59.87 o 
   3   6   9      638.23      613.58     41.71 o 
   4   6   9     1572.38     1581.91     46.39 o 
   5   6   9       96.55      107.29     42.58 o 
   6   6   9      131.63      143.32     47.06 o 
   7   6   9       27.02       66.75     45.89 o 
   8   6   9     1547.20     1594.75     51.52 o 
 -10   7   9      532.55      579.96     59.05 o 
  -9   7   9     1002.71     1100.11     50.54 o 
  -8   7   9        7.32       43.48     38.99 o 
  -7   7   9        3.08       11.89     38.57 o 
  -6   7   9     4084.89     3965.77     76.45 o 
  -5   7   9     3098.52     3129.43     41.00 o 
  -4   7   9     4070.89     3997.56     68.22 o 
  -3   7   9      226.93      250.24     44.70 o 
  -2   7   9      271.46      272.13     34.95 o 
  -1   7   9     3803.87     3878.40     62.27 o 
   0   7   9     9077.24     8704.20    635.77 o 
   1   7   9     1373.96     1434.90     48.26 o 
   2   7   9       83.22      101.93     42.29 o 
   3   7   9     1661.52     1605.62     45.62 o 
   4   7   9     4894.97     4819.54     51.41 o 
   5   7   9     2499.81     2375.95     57.12 o 
   6   7   9     2486.83     2513.74     68.60 o 
   7   7   9       88.54       97.86     49.95 o 
   8   7   9      378.47      375.73     53.11 o 
 -10   8   9      277.75      299.58     57.97 o 
  -9   8   9      589.32      660.40     60.09 o 
  -8   8   9      538.38      581.44     49.76 o 
  -7   8   9      118.75      100.92     40.47 o 
  -6   8   9        2.54       41.42     37.84 o 
  -5   8   9        3.39       27.98     37.72 o 
  -4   8   9     1385.44     1325.05     42.42 o 
  -3   8   9      830.96      878.98     39.62 o 
  -2   8   9     1471.32     1469.05     42.57 o 
  -1   8   9      450.96      481.52     47.58 o 
   0   8   9      225.14      234.76     50.06 o 
   1   8   9       18.23        3.40     44.26 o 
   2   8   9        5.81       11.89     39.93 o 
   3   8   9     1317.42     1276.93     45.15 o 
   4   8   9      449.00      437.29     45.19 o 
   5   8   9       59.46       83.18     48.14 o 
   6   8   9        0.05        0.39     48.11 o 
   7   8   9      620.45      651.82     45.79 o 
   8   8   9      718.59      791.01     53.10 o 
 -10   9   9       40.23       39.55     58.23 o 
  -9   9   9     1425.51     1439.99     62.42 o 
  -8   9   9        7.37       48.87     58.92 o 
  -7   9   9      217.29      233.98     53.21 o 
  -6   9   9      283.55      267.92     45.41 o 
  -5   9   9     6277.71     6390.03    145.79 o 
  -4   9   9       37.63       71.19     37.51 o 
  -3   9   9      719.65      679.07     36.55 o 
  -2   9   9      406.74      406.23     45.21 o 
  -1   9   9     4079.12     3975.82     72.13 o 
   0   9   9     1767.94     1832.91     53.27 o 
   1   9   9     5348.71     5330.65     69.30 o 
   2   9   9      178.60      134.41     46.52 o 
   3   9   9     4952.97     4893.30     59.15 o 
   4   9   9      798.10      764.59     44.14 o 
   5   9   9     4398.84     4433.26    147.92 o 
   6   9   9      135.41      150.52     54.28 o 
   7   9   9      143.26      174.93     50.18 o 
   8   9   9       69.77       98.43     55.62 o 
  -9  10   9      668.51      648.29     64.49 o 
  -8  10   9        0.02       19.36     58.38 o 
  -7  10   9      459.53      443.11     46.45 o 
  -6  10   9      163.94      183.44     43.83 o 
  -5  10   9       32.85       50.10     54.78 o 
  -4  10   9      111.14      125.77     59.73 o 
  -3  10   9     1966.42     1945.92     51.18 o 
  -2  10   9      128.44      138.74     41.94 o 
  -1  10   9       16.60       34.63     43.17 o 
   0  10   9      228.97      194.58     42.07 o 
   1  10   9      150.70      142.92     57.88 o 
   2  10   9       11.00       75.60     51.58 o 
   3  10   9     1668.23     1716.92     59.65 o 
   4  10   9        7.50       25.21     44.32 o 
   5  10   9      180.17      189.98     45.33 o 
   6  10   9       31.39       22.75     49.34 o 
   7  10   9      319.89      309.71     51.35 o 
  -9  11   9     1097.67     1075.74     68.39 o 
  -8  11   9      134.19      145.17     64.05 o 
  -7  11   9      151.54      178.97     57.76 o 
  -6  11   9      105.89      124.94     59.65 o 
  -5  11   9     3629.26     3652.90    149.64 o 
  -4  11   9     1103.87     1125.85     56.93 o 
  -3  11   9      275.24      363.13     55.94 o 
  -2  11   9       47.91       84.42     56.39 o 
  -1  11   9     5221.50     5150.67     73.55 o 
   0  11   9     1380.72     1455.78     46.61 o 
   1  11   9     3455.64     3540.61     72.30 o 
   2  11   9       44.25       33.51     41.49 o 
   3  11   9      647.80      690.72     48.00 o 
   4  11   9      614.25      541.48     53.65 o 
   5  11   9     1697.50     1806.37     81.89 o 
   6  11   9       42.28       76.60     50.21 o 
   7  11   9       14.35        4.33     59.23 o 
  -8  12   9      271.03      273.27     68.11 o 
  -7  12   9        6.46       39.30     63.37 o 
  -6  12   9       53.23       41.82     62.47 o 
  -5  12   9      202.56      223.62     75.28 o 
  -4  12   9      117.38      112.47     58.07 o 
  -3  12   9      782.34      826.98     53.75 o 
  -2  12   9       67.36       87.89     47.78 o 
  -1  12   9        0.47       -9.00     45.25 o 
   0  12   9      130.96       80.69     44.27 o 
   1  12   9       38.42       66.70     44.30 o 
   2  12   9      451.76      469.35     51.81 o 
   3  12   9      786.40      801.81     48.41 o 
   4  12   9      252.49      278.94     50.16 o 
   5  12   9      335.10      419.31     51.88 o 
   6  12   9       31.70       57.58     52.54 o 
  -8  13   9      612.48      636.77     72.41 o 
  -7  13   9      202.75      184.57     66.75 o 
  -6  13   9     1161.53     1186.93     57.83 o 
  -5  13   9      992.77      983.02     76.66 o 
  -4  13   9      953.82     1008.58     74.39 o 
  -3  13   9       48.01       78.08     47.61 o 
  -2  13   9      904.59      902.07     50.01 o 
  -1  13   9     1701.06     1699.71     53.12 o 
   0  13   9     4037.23     4025.89     64.04 o 
   1  13   9      402.91      437.32     47.45 o 
   2  13   9        4.36       21.06     52.78 o 
   3  13   9      268.63      280.10     48.78 o 
   4  13   9     2026.09     1943.90     72.97 o 
   5  13   9      361.66      427.37     58.35 o 
   6  13   9      281.48      359.98     55.99 o 
  -7  14   9       70.60       92.70     69.77 o 
  -6  14   9        9.36        4.07     60.70 o 
  -5  14   9      157.35      156.76     54.26 o 
  -4  14   9      579.43      606.44     93.22 o 
  -3  14   9       51.67       47.42     56.59 o 
  -2  14   9      132.51      142.25     52.74 o 
  -1  14   9       33.15       35.20     48.82 o 
   0  14   9        8.15       10.61     47.72 o 
   1  14   9       20.22       20.15     50.31 o 
   2  14   9      455.97      513.22     52.30 o 
   3  14   9      222.77      257.73     58.78 o 
   4  14   9      366.75      464.51     51.22 o 
   5  14   9       28.90       56.77     57.46 o 
  -6  15   9      920.16      886.89     78.95 o 
  -5  15   9        5.21       32.56     66.90 o 
  -4  15   9     1575.68     1583.24     76.52 o 
  -3  15   9       20.93       47.46     59.32 o 
  -2  15   9      598.36      588.14     56.38 o 
  -1  15   9        2.58       16.60     50.24 o 
   0  15   9     3876.73     4058.18     93.90 o 
   1  15   9        1.03      -23.26     52.23 o 
   2  15   9       86.03      113.93     54.51 o 
   3  15   9        5.24       -9.08     55.11 o 
   4  15   9     2618.98     2335.95     91.57 o 
  -5  16   9        5.00       30.17     75.07 o 
  -4  16   9      355.08      307.93     77.47 o 
  -3  16   9        0.66       47.10     63.00 o 
  -2  16   9      169.46      243.60     54.50 o 
  -1  16   9        4.00        6.83     55.18 o 
   0  16   9        0.75      -14.06     53.27 o 
   1  16   9      162.02      179.14     54.29 o 
   2  16   9        9.43       12.32     57.33 o 
   3  16   9       31.33       14.92     58.62 o 
  -4  17   9      398.42      407.98     82.81 o 
  -3  17   9      209.54      251.91     67.17 o 
  -2  17   9      288.24      222.33     61.21 o 
  -1  17   9      549.33      536.46     60.70 o 
   0  17   9     1286.90     1258.05     60.30 o 
   1  17   9      243.67      271.63     57.94 o 
   2  17   9       11.34       -7.96     61.52 o 
 -10   0  10      109.13      167.17     56.79 o 
  -8   0  10     2517.69     2521.27     90.14 o 
  -6   0  10      887.56      910.45     59.88 o 
  -4   0  10     5150.71     5166.82    190.85 o 
  -2   0  10    10932.20    10384.80    199.13 o 
   0   0  10     2106.67     2393.11     69.62 o 
   2   0  10    17656.79    17072.43    119.07 o 
   4   0  10     1094.81     1111.81     69.49 o 
   6   0  10     2652.57     2709.46     64.05 o 
   8   0  10     2649.06     2630.49    138.98 o 
 -11   1  10      228.45      300.05     46.09 o 
 -10   1  10     1398.51     1478.67     42.95 o 
  -9   1  10       16.88       28.01     39.53 o 
  -8   1  10     1640.77     1663.38     43.59 o 
  -7   1  10      943.40      933.54     34.80 o 
  -6   1  10     4311.81     3959.62     84.37 o 
  -5   1  10      284.74      273.83     33.68 o 
  -4   1  10        2.73       15.09     36.97 o 
  -3   1  10        0.19       -4.12     40.24 o 
  -2   1  10     8261.21     7976.57     61.98 o 
  -1   1  10      275.90      290.99     52.58 o 
   0   1  10      651.17      611.90     39.16 o 
   1   1  10       80.82       99.82     44.79 o 
   2   1  10      120.51      110.65     54.25 o 
   3   1  10       20.29       44.06     40.35 o 
   4   1  10     3601.89     3461.37     52.97 o 
   5   1  10      187.79      167.51     37.80 o 
   6   1  10      255.87      287.62     40.78 o 
   7   1  10        5.22       -0.20     43.35 o 
   8   1  10       70.26       73.36     48.12 o 
   9   1  10       14.15       39.11     61.09 o 
 -11   2  10      152.91      168.40     47.42 o 
 -10   2  10       45.78       35.66     42.12 o 
  -9   2  10       43.70       88.10     40.68 o 
  -8   2  10     1266.72     1266.46     37.03 o 
  -7   2  10     2838.90     2733.60     48.40 o 
  -6   2  10       32.91       52.15     33.27 o 
  -5   2  10       90.71      107.52     32.06 o 
  -4   2  10     1919.88     1938.17     47.24 o 
  -3   2  10     6205.99     6188.58     71.48 o 
  -2   2  10    13615.26    13331.13     67.17 o 
  -1   2  10      465.05      390.49     49.32 o 
   0   2  10      258.90      229.54     52.28 o 
   1   2  10     2825.48     2606.73     51.75 o 
   2   2  10     7132.94     7148.09     58.23 o 
   3   2  10     1047.85     1073.29     43.27 o 
   4   2  10      911.28      952.93     42.07 o 
   5   2  10        3.69      -26.71     42.07 o 
   6   2  10     2605.91     2665.90     43.04 o 
   7   2  10     1911.93     1923.68     46.45 o 
   8   2  10     1294.77     1350.54     48.16 o 
   9   2  10        0.23        2.73     51.94 o 
 -11   3  10      897.66      881.82     47.44 o 
 -10   3  10      309.13      312.36     44.74 o 
  -9   3  10      149.86      139.14     38.36 o 
  -8   3  10      276.35      305.58     37.30 o 
  -7   3  10     2901.35     2773.10     46.20 o 
  -6   3  10     2201.05     2124.80     61.24 o 
  -5   3  10     2971.49     2882.30     54.29 o 
  -4   3  10       52.36       56.64     30.10 o 
  -3   3  10     1628.85     1655.49     40.56 o 
  -2   3  10     5526.44     5580.17     90.89 o 
  -1   3  10     3189.55     3189.70     76.61 o 
   0   3  10     1284.93     1239.83     55.11 o 
   1   3  10      680.10      667.65     37.96 o 
   2   3  10       51.06       43.36     40.56 o 
   3   3  10     1004.08      930.82     46.47 o 
   4   3  10       79.67       72.86     46.81 o 
   5   3  10      352.73      375.62     42.65 o 
   6   3  10      207.27      226.16     37.85 o 
   7   3  10      127.68      108.74     42.78 o 
   8   3  10       58.75       52.56     48.34 o 
   9   3  10       75.81       74.91     77.08 o 
 -11   4  10      609.39      578.29     46.70 o 
 -10   4  10       18.81        8.50     43.37 o 
  -9   4  10       53.64       88.15     43.92 o 
  -8   4  10      215.14      206.10     37.22 o 
  -7   4  10     2621.14     2629.29     35.93 o 
  -6   4  10        8.72        4.51     31.15 o 
  -5   4  10        3.04       28.95     33.18 o 
  -4   4  10        8.44       10.49     30.46 o 
  -3   4  10    12142.90    12097.78    179.64 o 
  -2   4  10      297.38      270.49     41.21 o 
  -1   4  10     5332.04     5475.08    178.76 o 
   0   4  10       45.08       53.60     44.06 o 
   1   4  10     5088.85     4717.14    124.11 o 
   2   4  10      203.91      211.76     43.58 o 
   3   4  10     5920.58     5818.72    120.44 o 
   4   4  10      470.94      449.24     43.39 o 
   5   4  10     1244.67     1251.53     44.74 o 
   6   4  10       78.15       56.60     39.89 o 
   7   4  10     4319.18     4362.41     53.12 o 
   8   4  10      281.71      297.85     46.05 o 
 -11   5  10     2329.40     2329.85     86.10 o 
 -10   5  10        8.51       44.33     44.72 o 
  -9   5  10       23.57       11.70     40.54 o 
  -8   5  10       67.86       67.80     37.65 o 
  -7   5  10     3336.82     3435.30     68.80 o 
  -6   5  10       10.80       12.86     32.25 o 
  -5   5  10     1073.93     1071.80     34.28 o 
  -4   5  10      268.82      285.31     30.81 o 
  -3   5  10     3695.72     3743.36     74.78 o 
  -2   5  10      130.37      145.19     47.24 o 
  -1   5  10     3781.90     3747.99    101.70 o 
   0   5  10        0.30      -11.70     39.74 o 
   1   5  10      941.08      982.62     47.26 o 
   2   5  10      131.43      169.34     40.73 o 
   3   5  10       70.05      113.65     42.35 o 
   4   5  10        5.54       18.12     39.31 o 
   5   5  10      413.77      440.97     41.23 o 
   6   5  10       31.14       29.64     48.21 o 
   7   5  10       95.43      153.87     44.96 o 
   8   5  10       74.89       51.96     53.83 o 
 -10   6  10      199.34      254.95     46.08 o 
  -9   6  10      660.97      706.42     46.62 o 
  -8   6  10      335.28      401.52     39.16 o 
  -7   6  10     2312.16     2351.10     47.21 o 
  -6   6  10       74.41      113.97     36.52 o 
  -5   6  10       76.22       66.45     35.26 o 
  -4   6  10     2017.92     2011.46     42.98 o 
  -3   6  10     6687.26     6561.59    166.35 o 
  -2   6  10     2089.53     2089.82     53.25 o 
  -1   6  10     2892.16     2942.34     91.55 o 
   0   6  10        5.23       31.56     44.44 o 
   1   6  10     5996.88     5617.28    147.81 o 
   2   6  10     1138.79     1156.56     40.47 o 
   3   6  10     6688.22     6813.50    104.86 o 
   4   6  10        5.03      -12.75     42.01 o 
   5   6  10      102.26      110.75     42.38 o 
   6   6  10      219.38      222.75     49.02 o 
   7   6  10     2744.65     2861.38     66.75 o 
   8   6  10      242.36      270.25     51.55 o 
 -10   7  10      429.38      429.09     52.45 o 
  -9   7  10        7.82       44.21     50.08 o 
  -8   7  10        1.19      -18.63     46.65 o 
  -7   7  10     1512.09     1550.32     41.51 o 
  -6   7  10      697.65      689.36     38.84 o 
  -5   7  10      929.27      948.21     40.39 o 
  -4   7  10      201.33      187.88     35.58 o 
  -3   7  10      753.70      712.71     47.28 o 
  -2   7  10     1550.32     1562.17     52.95 o 
  -1   7  10     2324.00     2268.01     75.08 o 
   0   7  10      762.24      862.39     47.74 o 
   1   7  10      250.70      331.01     46.71 o 
   2   7  10        4.96       25.49     43.74 o 
   3   7  10      164.41      190.63     42.93 o 
   4   7  10       91.52      109.56     43.55 o 
   5   7  10      211.85      243.90     45.16 o 
   6   7  10        3.19       31.99     44.25 o 
   7   7  10       49.78       18.81     50.13 o 
   8   7  10      427.62      464.02     54.30 o 
 -10   8  10       58.77       68.98     53.08 o 
  -9   8  10      391.00      404.55     52.58 o 
  -8   8  10     1164.76     1162.33     51.18 o 
  -7   8  10      371.33      379.23     45.45 o 
  -6   8  10     1888.08     1931.01     40.68 o 
  -5   8  10      275.18      264.42     36.64 o 
  -4   8  10     1993.29     2036.43     46.92 o 
  -3   8  10      276.36      342.86     37.68 o 
  -2   8  10     5168.35     5059.83     89.12 o 
  -1   8  10     2505.61     2518.30     71.43 o 
   0   8  10      899.88      821.67     46.54 o 
   1   8  10     1739.14     1658.08     52.62 o 
   2   8  10    10735.65    10207.36    180.19 o 
   3   8  10     2278.80     2325.66     63.24 o 
   4   8  10      220.57      250.51     41.82 o 
   5   8  10        0.65      -26.81     47.85 o 
   6   8  10     2348.58     2274.14     65.30 o 
   7   8  10     1010.17     1071.51     50.58 o 
   8   8  10      813.14      764.68     69.78 o 
  -9   9  10      258.96      236.72     57.78 o 
  -8   9  10      285.27      318.78     53.16 o 
  -7   9  10      425.71      496.02     45.57 o 
  -6   9  10     1191.25     1273.98     50.56 o 
  -5   9  10       69.22       95.86     45.54 o 
  -4   9  10        0.68       32.71     43.03 o 
  -3   9  10      257.44      264.76     40.63 o 
  -2   9  10     5302.06     5277.48     78.65 o 
  -1   9  10      179.44      215.29     42.40 o 
   0   9  10       70.37       59.84     49.50 o 
   1   9  10      454.32      402.56     59.36 o 
   2   9  10      102.05      114.39     46.62 o 
   3   9  10        3.08      -15.48     40.89 o 
   4   9  10      313.79      368.09     48.63 o 
   5   9  10      249.79      285.42     51.25 o 
   6   9  10      247.41      301.75     56.49 o 
   7   9  10      416.87      427.62     56.05 o 
  -9  10  10        0.51       38.43     54.21 o 
  -8  10  10      655.70      691.46     52.58 o 
  -7  10  10      200.93      206.34     59.43 o 
  -6  10  10      474.88      499.94     58.48 o 
  -5  10  10      257.11      281.75     53.86 o 
  -4  10  10     1265.91     1284.66     55.04 o 
  -3  10  10       77.12       54.70     48.35 o 
  -2  10  10     5190.12     5364.91     90.54 o 
  -1  10  10       62.51       80.20     43.55 o 
   0  10  10        8.91       36.43     42.60 o 
   1  10  10        1.81       15.48     51.30 o 
   2  10  10     6881.29     6654.63    185.61 o 
   3  10  10        1.16        2.65     50.60 o 
   4  10  10      586.39      702.48     51.82 o 
   5  10  10      140.41      151.39     53.83 o 
   6  10  10     3130.52     2986.76    107.14 o 
   7  10  10        0.03       18.58     57.50 o 
  -9  11  10      552.65      531.64     59.39 o 
  -8  11  10     1108.18     1134.23     52.90 o 
  -7  11  10       94.43      144.50     49.44 o 
  -6  11  10     1946.90     1933.83    151.68 o 
  -5  11  10      241.18      249.16     69.84 o 
  -4  11  10       18.43       50.17     46.61 o 
  -3  11  10        8.62       -9.52     59.52 o 
  -2  11  10      956.98     1018.71     44.61 o 
  -1  11  10      394.59      443.09     44.88 o 
   0  11  10      414.84      458.14     44.71 o 
   1  11  10       62.21       52.77     44.48 o 
   2  11  10       39.64       15.12     55.46 o 
   3  11  10       59.89       34.99     51.33 o 
   4  11  10      524.30      519.54     52.78 o 
   5  11  10       26.02       40.65     56.72 o 
   6  11  10      271.63      300.22     61.21 o 
  -8  12  10      437.97      446.82     59.07 o 
  -7  12  10      741.68      815.65     66.27 o 
  -6  12  10      206.92      214.54     48.91 o 
  -5  12  10      113.66      135.79     66.41 o 
  -4  12  10      733.51      715.26     60.87 o 
  -3  12  10     1657.98     1715.58     49.60 o 
  -2  12  10     2076.11     2066.07     48.75 o 
  -1  12  10     1207.07     1180.14     47.37 o 
   0  12  10       30.49       63.64     44.99 o 
   1  12  10      851.64      814.06     46.53 o 
   2  12  10     2529.24     2532.12     56.52 o 
   3  12  10      821.91      855.40     51.87 o 
   4  12  10      199.19      287.70     49.43 o 
   5  12  10      566.32      565.52     57.67 o 
   6  12  10      782.18      742.13     56.00 o 
  -8  13  10      905.26      893.74     63.60 o 
  -7  13  10      473.62      507.23     54.79 o 
  -6  13  10      396.65      389.32     65.00 o 
  -5  13  10      509.27      545.72     69.74 o 
  -4  13  10      363.84      386.78     75.61 o 
  -3  13  10      113.89      138.29     54.83 o 
  -2  13  10       38.64       69.77     50.01 o 
  -1  13  10      568.58      584.23     50.83 o 
   0  13  10       76.04       91.07     47.08 o 
   1  13  10       10.40      -16.13     47.25 o 
   2  13  10        0.40       24.97     49.98 o 
   3  13  10      104.65       92.73     51.09 o 
   4  13  10       22.47       44.52     47.89 o 
   5  13  10      146.68      164.35     55.29 o 
  -7  14  10      760.68      787.12     70.99 o 
  -6  14  10        0.14       35.92     62.37 o 
  -5  14  10      113.61      143.86     61.04 o 
  -4  14  10       36.94       12.77     57.80 o 
  -3  14  10     2430.04     2547.12     59.01 o 
  -2  14  10        4.80       -7.86     54.37 o 
  -1  14  10      998.11     1038.10     47.61 o 
   0  14  10       57.32       68.79     49.01 o 
   1  14  10     1118.01     1139.70     51.75 o 
   2  14  10      168.64      157.23     51.15 o 
   3  14  10     2255.60     2315.51     63.82 o 
   4  14  10      227.25      219.70     52.73 o 
   5  14  10       89.92       42.08    149.08 o 
  -6  15  10        0.00       31.89     68.21 o 
  -5  15  10      495.12      528.44     70.19 o 
  -4  15  10       64.35       37.80     67.27 o 
  -3  15  10      288.80      328.06     57.78 o 
  -2  15  10        0.04       52.36     53.01 o 
  -1  15  10      226.78      232.64     55.37 o 
   0  15  10      193.28      212.47     52.56 o 
   1  15  10        1.00       38.26     52.36 o 
   2  15  10       15.15       49.50     56.00 o 
   3  15  10       33.36        7.09     59.69 o 
   4  15  10        7.32       -9.57     61.09 o 
  -5  16  10        3.51       20.38     72.83 o 
  -4  16  10       39.44       54.60     79.18 o 
  -3  16  10      891.50      834.79     61.84 o 
  -2  16  10      384.62      398.80     56.84 o 
  -1  16  10      743.82      763.68     61.55 o 
   0  16  10        0.39       63.18     56.50 o 
   1  16  10      745.85      712.69     58.29 o 
   2  16  10      354.65      337.54     60.31 o 
   3  16  10     1133.75     1177.42    119.89 o 
  -3  17  10       34.11       43.26     64.70 o 
  -2  17  10      253.81      266.42     62.63 o 
  -1  17  10       24.25       37.34     59.37 o 
   0  17  10       69.33       35.54     60.37 o 
   1  17  10       23.34       51.00     63.40 o 
 -11   0  11       48.22       88.80     69.27 o 
  -9   0  11     3927.64     3994.19    103.43 o 
  -7   0  11      549.05      512.66     45.17 o 
  -5   0  11     5743.24     5756.56    343.88 o 
  -3   0  11     9775.65     9547.20    166.64 o 
  -1   0  11     1597.41     1560.36     71.20 o 
   1   0  11     5017.18     4676.62     84.02 o 
   3   0  11     1814.54     1736.02     84.63 o 
   5   0  11     2954.24     2864.33     96.91 o 
   7   0  11      610.66      639.53     73.18 o 
 -11   1  11      242.03      283.33     49.81 o 
 -10   1  11       10.85       25.26     42.00 o 
  -9   1  11      152.16      172.33     38.32 o 
  -8   1  11      323.48      275.63     37.52 o 
  -7   1  11      315.44      351.75     35.92 o 
  -6   1  11      353.23      385.24     32.93 o 
  -5   1  11     4762.36     4630.32    123.15 o 
  -4   1  11      184.48      188.97     40.93 o 
  -3   1  11      295.90      331.59     42.97 o 
  -2   1  11      444.31      464.19     43.98 o 
  -1   1  11    11396.78    11660.61     99.27 o 
   0   1  11     1631.91     1673.22     93.87 o 
   1   1  11     3792.81     3635.72     52.04 o 
   2   1  11      143.03      163.78     54.34 o 
   3   1  11     1139.74     1156.47     58.11 o 
   4   1  11      352.85      369.87     63.76 o 
   5   1  11     5426.44     5409.83     61.92 o 
   6   1  11       36.05       31.67     41.85 o 
   7   1  11        1.93      -18.81     51.02 o 
   8   1  11      123.73      145.18     56.71 o 
 -11   2  11       14.20       33.69     43.86 o 
 -10   2  11      639.52      670.90     42.69 o 
  -9   2  11     2156.78     2234.61     63.87 o 
  -8   2  11     1184.15     1165.41     36.42 o 
  -7   2  11     1119.73     1082.05     34.80 o 
  -6   2  11      438.59      445.03     34.22 o 
  -5   2  11     3216.13     3165.70     75.21 o 
  -4   2  11     1367.63     1389.69     41.89 o 
  -3   2  11     4898.44     4941.34     43.75 o 
  -2   2  11      928.70     1010.43     46.18 o 
  -1   2  11      731.54      668.97     55.40 o 
   0   2  11      605.38      563.15     42.04 o 
   1   2  11     2796.85     2697.72     50.85 o 
   2   2  11     1594.01     1558.52     41.67 o 
   3   2  11      728.11      734.09     43.06 o 
   4   2  11      334.20      346.12     44.27 o 
   5   2  11      825.75      830.30     45.26 o 
   6   2  11      562.98      544.14     43.04 o 
   7   2  11      296.64      270.67     44.37 o 
   8   2  11        6.51       52.48     50.68 o 
 -11   3  11       63.22      124.66     46.92 o 
 -10   3  11      126.10      139.21     42.04 o 
  -9   3  11        3.90       37.68     38.32 o 
  -8   3  11       22.81       25.08     38.54 o 
  -7   3  11      912.75      890.16     37.15 o 
  -6   3  11      517.98      520.61     32.25 o 
  -5   3  11     1471.75     1406.33     34.35 o 
  -4   3  11      730.49      709.78     37.41 o 
  -3   3  11      337.54      376.39     40.42 o 
  -2   3  11      492.53      574.96     44.56 o 
  -1   3  11     1854.71     1952.67     81.21 o 
   0   3  11     5786.70     5666.06     68.02 o 
   1   3  11     1108.71     1089.77     42.69 o 
   2   3  11        6.19        6.65     44.41 o 
   3   3  11     1280.42     1280.24     45.19 o 
   4   3  11     5004.60     4854.21     99.20 o 
   5   3  11     1328.21     1349.37     47.37 o 
   6   3  11     1104.32     1150.68     40.74 o 
   7   3  11        7.28        1.74     46.34 o 
   8   3  11     1329.26     1298.87     53.00 o 
 -11   4  11       12.68       33.95     50.96 o 
 -10   4  11     1357.15     1415.47     44.62 o 
  -9   4  11      455.58      523.84     44.36 o 
  -8   4  11     2547.12     2478.16     40.75 o 
  -7   4  11       29.76       36.86     33.55 o 
  -6   4  11      381.28      412.74     32.10 o 
  -5   4  11      434.18      438.18     33.84 o 
  -4   4  11     8189.55     7933.04    117.22 o 
  -3   4  11     1747.72     1751.98     41.56 o 
  -2   4  11      733.59      677.23     48.95 o 
  -1   4  11        4.66       45.22     53.53 o 
   0   4  11     5845.98     5879.53     62.14 o 
   1   4  11      626.20      583.57     42.18 o 
   2   4  11     1612.86     1515.23     42.93 o 
   3   4  11        4.14       28.73     42.84 o 
   4   4  11      601.26      606.84     40.88 o 
   5   4  11       65.17       76.91     43.90 o 
   6   4  11      993.44     1020.38     48.14 o 
   7   4  11       49.24       78.22     43.60 o 
   8   4  11       92.97      115.47     52.52 o 
 -10   5  11       35.71       18.14     48.72 o 
  -9   5  11       73.62      102.53     42.55 o 
  -8   5  11       28.17       26.41     38.35 o 
  -7   5  11        0.08       29.08     34.98 o 
  -6   5  11     1825.26     1804.74     36.97 o 
  -5   5  11       86.27      107.48     32.82 o 
  -4   5  11     3219.59     3121.06     62.07 o 
  -3   5  11      105.51      102.62     46.71 o 
  -2   5  11     1298.59     1224.85     43.45 o 
  -1   5  11       41.02       88.68     54.02 o 
   0   5  11     6258.33     5895.57    786.17 o 
   1   5  11      132.58      190.19     43.98 o 
   2   5  11       30.24       52.09     35.81 o 
   3   5  11      376.64      410.34     53.14 o 
   4   5  11     8713.79     8560.31     59.14 o 
   5   5  11        0.28       15.35     45.49 o 
   6   5  11     1217.55     1227.90     49.91 o 
   7   5  11       33.30       17.09     46.23 o 
   8   5  11     1116.70     1079.56     56.08 o 
 -10   6  11      639.00      695.78     49.41 o 
  -9   6  11       98.13      107.89     44.72 o 
  -8   6  11     1941.66     1915.42     43.05 o 
  -7   6  11      268.27      286.43     40.64 o 
  -6   6  11      650.23      656.07     36.68 o 
  -5   6  11      571.48      574.36     34.32 o 
  -4   6  11    10511.75    10175.47    204.18 o 
  -3   6  11       73.12      102.87     45.08 o 
  -2   6  11      124.21      153.47     43.02 o 
  -1   6  11      249.40      274.47     44.16 o 
   0   6  11     2143.95     2211.05     50.20 o 
   1   6  11      665.50      694.89     42.47 o 
   2   6  11     1134.69     1057.94     40.11 o 
   3   6  11       31.61       68.28     42.57 o 
   4   6  11      464.69      456.61     42.59 o 
   5   6  11      496.84      507.33     44.28 o 
   6   6  11     1159.23     1144.41     48.32 o 
   7   6  11      121.59      120.04     49.81 o 
   8   6  11      125.49      155.25     56.70 o 
 -10   7  11       80.39       91.77     46.10 o 
  -9   7  11       99.31      128.64     47.20 o 
  -8   7  11        5.52       12.86     47.32 o 
  -7   7  11       96.58      108.60     39.45 o 
  -6   7  11     1397.68     1332.65     38.05 o 
  -5   7  11     1870.90     1957.17     45.62 o 
  -4   7  11      866.14      884.20     36.09 o 
  -3   7  11     2876.05     2616.72     73.67 o 
  -2   7  11      391.94      375.42     53.87 o 
  -1   7  11     2728.55     2747.93     53.30 o 
   0   7  11     3986.89     4000.54     54.21 o 
   1   7  11      685.61      728.20     53.11 o 
   2   7  11        5.29       21.03     43.80 o 
   3   7  11      305.72      354.54     44.26 o 
   4   7  11     2279.99     2332.02     46.55 o 
   5   7  11     1821.81     1762.19     50.66 o 
   6   7  11     1170.72     1197.17     52.37 o 
   7   7  11        4.99       36.23     52.81 o 
 -10   8  11      202.69      178.82     58.68 o 
  -9   8  11     1120.80     1180.30     50.01 o 
  -8   8  11      948.24      962.29     47.81 o 
  -7   8  11      202.49      203.19     46.12 o 
  -6   8  11       94.58       96.96     42.22 o 
  -5   8  11     3997.39     4077.35     70.94 o 
  -4   8  11     2288.11     2164.43     63.75 o 
  -3   8  11     2358.96     2288.19     71.12 o 
  -2   8  11        1.01       27.44     40.58 o 
  -1   8  11      249.96      247.69     47.77 o 
   0   8  11     3433.84     3290.00     55.36 o 
   1   8  11     1707.60     1810.06     53.56 o 
   2   8  11      558.81      582.81     45.73 o 
   3   8  11        0.94       13.29     40.40 o 
   4   8  11       40.21       60.50     47.22 o 
   5   8  11      907.17      870.03     51.24 o 
   6   8  11       36.30       37.85     53.47 o 
   7   8  11      273.38      280.29     54.00 o 
  -9   9  11      106.02      165.91     52.11 o 
  -8   9  11       19.58       46.77     47.81 o 
  -7   9  11       91.62       87.25     45.17 o 
  -6   9  11       33.67       43.40     49.67 o 
  -5   9  11     1980.27     1964.61     44.91 o 
  -4   9  11       50.18       55.38     43.92 o 
  -3   9  11     1091.27     1135.94     45.26 o 
  -2   9  11      360.88      379.08     43.32 o 
  -1   9  11     2912.85     2888.71     59.67 o 
   0   9  11     1625.85     1595.61     51.35 o 
   1   9  11     4112.84     4116.09     54.68 o 
   2   9  11        0.10        1.06     44.75 o 
   3   9  11     1556.13     1499.88     43.38 o 
   4   9  11       71.63       94.27     48.31 o 
   5   9  11     4646.85     4760.88    152.52 o 
   6   9  11      111.47       96.60     54.47 o 
   7   9  11        3.03       27.98     55.08 o 
  -9  10  11     1935.16     1845.01     60.19 o 
  -8  10  11        0.96        8.16     54.25 o 
  -7  10  11     1316.34     1406.56     60.96 o 
  -6  10  11       58.59       41.89     58.54 o 
  -5  10  11     2899.40     2975.09     56.82 o 
  -4  10  11        2.13       10.79     40.17 o 
  -3  10  11     3468.55     3495.01     80.92 o 
  -2  10  11      412.96      399.85     46.41 o 
  -1  10  11     1491.52     1389.57     47.79 o 
   0  10  11       54.31       68.21     51.48 o 
   1  10  11     3420.85     3371.38    105.17 o 
   2  10  11      286.97      237.52     54.48 o 
   3  10  11       89.84      122.10     40.64 o 
   4  10  11        2.29        0.86     45.76 o 
   5  10  11      319.00      326.22     55.93 o 
   6  10  11       10.46       52.98     60.50 o 
  -8  11  11       63.09       94.69     56.95 o 
  -7  11  11       65.31       76.02     53.30 o 
  -6  11  11       31.90       56.93     48.55 o 
  -5  11  11     1196.21     1180.05     53.49 o 
  -4  11  11      193.61      270.37     48.42 o 
  -3  11  11      167.87      174.29     49.31 o 
  -2  11  11       82.43      118.73     48.29 o 
  -1  11  11     3477.22     3372.50     66.73 o 
   0  11  11      263.95      306.30     44.23 o 
   1  11  11     1494.41     1538.77     56.45 o 
   2  11  11       44.94       57.40     64.18 o 
   3  11  11      368.20      382.23     54.32 o 
   4  11  11      734.85      727.68     49.27 o 
   5  11  11     2094.83     2139.59     77.06 o 
   6  11  11       19.87       47.43     62.96 o 
  -8  12  11      516.36      469.44     57.49 o 
  -7  12  11      142.83      160.43     56.24 o 
  -6  12  11       13.03        7.45     63.12 o 
  -5  12  11     2092.50     2055.93     77.55 o 
  -4  12  11      821.99      828.33     52.94 o 
  -3  12  11      847.68      909.70     48.67 o 
  -2  12  11        1.39       -7.88     44.53 o 
  -1  12  11      145.84      113.53     46.35 o 
   0  12  11      847.49      847.66     49.10 o 
   1  12  11      891.58      886.83     48.01 o 
   2  12  11      148.15      194.56     49.86 o 
   3  12  11        0.61       37.62     48.47 o 
   4  12  11       97.85       92.44     53.30 o 
   5  12  11       50.63       53.17     51.20 o 
  -7  13  11        9.76       12.08     63.85 o 
  -6  13  11       64.54       61.61     58.25 o 
  -5  13  11      233.17      225.30     58.78 o 
  -4  13  11      695.94      779.03     63.95 o 
  -3  13  11       29.51       21.65     54.34 o 
  -2  13  11      104.55       96.74     49.78 o 
  -1  13  11      940.31      979.12     49.52 o 
   0  13  11     1500.84     1549.26     52.46 o 
   1  13  11      349.71      384.08     49.07 o 
   2  13  11       38.16      101.27     47.06 o 
   3  13  11       95.98       99.41     58.24 o 
   4  13  11     1612.76     1613.60     61.83 o 
   5  13  11      723.64      657.80     52.62 o 
  -7  14  11        0.27       52.85    171.45 o 
  -6  14  11      111.81       98.60     62.97 o 
  -5  14  11      443.78      441.06     71.31 o 
  -4  14  11     2236.53     2322.13     64.21 o 
  -3  14  11      162.49      228.87     54.72 o 
  -2  14  11       23.54       95.60     53.73 o 
  -1  14  11      225.32      221.42     54.18 o 
   0  14  11      818.37      803.46     53.61 o 
   1  14  11      336.66      351.92     53.28 o 
   2  14  11      321.07      382.31     54.90 o 
   3  14  11        4.83       64.72     61.30 o 
   4  14  11      444.23      404.15     52.61 o 
  -6  15  11      130.24      135.14     83.05 o 
  -5  15  11       42.27       60.93     70.13 o 
  -4  15  11      627.44      710.24     69.99 o 
  -3  15  11      100.53       93.72     60.22 o 
  -2  15  11      242.78      213.52     58.94 o 
  -1  15  11        0.29       19.88     54.34 o 
   0  15  11     1619.85     1855.32     56.24 o 
   1  15  11        7.65       24.75     56.03 o 
   2  15  11       47.87       75.56     55.83 o 
   3  15  11        2.76       18.40     59.92 o 
  -4  16  11      763.76      812.06     70.70 o 
  -3  16  11      363.51      398.38     66.66 o 
  -2  16  11        4.20       61.87     60.04 o 
  -1  16  11       13.01       28.32     57.55 o 
   0  16  11      856.17      820.17     61.22 o 
   1  16  11       10.55       63.68     57.41 o 
   2  16  11      411.73      493.68     61.62 o 
  -2  17  11      130.32      156.72    137.35 o 
  -1  17  11      143.50      194.79     63.88 o 
 -10   0  12      247.57      303.15     57.43 o 
  -8   0  12       13.62       28.96     48.74 o 
  -6   0  12     1580.32     1409.97     49.95 o 
  -4   0  12     1984.55     1983.82    108.77 o 
  -2   0  12     1446.84     1326.77     55.20 o 
   0   0  12      426.31      495.33     63.86 o 
   2   0  12     5862.49     5605.48     80.35 o 
   4   0  12     1214.52     1195.76     89.00 o 
   6   0  12     2242.85     2243.78    121.77 o 
   8   0  12     1047.44      968.38     85.79 o 
 -11   1  12      137.03      131.34     48.42 o 
 -10   1  12      768.99      731.54     46.25 o 
  -9   1  12       29.66       55.02     41.47 o 
  -8   1  12      763.82      802.51     38.72 o 
  -7   1  12     1071.99     1036.36     36.73 o 
  -6   1  12     5157.60     5021.66    129.28 o 
  -5   1  12      192.27      220.59     41.51 o 
  -4   1  12       17.11       64.69     39.08 o 
  -3   1  12       38.32       32.91     36.76 o 
  -2   1  12     6407.84     6218.17    116.91 o 
  -1   1  12      192.66      168.13     40.47 o 
   0   1  12     3403.92     3187.54     50.64 o 
   1   1  12       32.54       47.41     48.78 o 
   2   1  12     4678.34     4520.88     68.84 o 
   3   1  12      326.65      339.05     56.92 o 
   4   1  12     3919.68     3949.63     97.90 o 
   5   1  12      171.18      162.77     64.90 o 
   6   1  12       54.10       42.16     49.22 o 
   7   1  12      139.41      149.80     53.43 o 
   8   1  12      341.08      342.53     60.22 o 
 -11   2  12        1.34       -8.92     61.30 o 
 -10   2  12       96.23      115.19     45.75 o 
  -9   2  12       74.72      100.18     40.90 o 
  -8   2  12      314.65      319.28     35.27 o 
  -7   2  12      483.44      449.89     36.02 o 
  -6   2  12      165.42      146.58     33.16 o 
  -5   2  12      184.45      204.32     33.73 o 
  -4   2  12      915.71      877.11     38.43 o 
  -3   2  12     1263.04     1280.03     40.74 o 
  -2   2  12     2081.51     2060.55     44.82 o 
  -1   2  12      112.40      157.20     52.64 o 
   0   2  12      225.38      317.59     44.46 o 
   1   2  12     2758.11     2617.75     81.87 o 
   2   2  12     3211.83     3064.71     62.03 o 
   3   2  12     1248.08     1190.54     59.48 o 
   4   2  12      180.00      204.50     48.49 o 
   5   2  12        7.47       13.21     42.47 o 
   6   2  12     2198.57     2177.60     46.74 o 
   7   2  12     1146.06     1138.88     50.22 o 
   8   2  12      757.68      745.70     61.03 o 
 -10   3  12      211.45      195.49     43.91 o 
  -9   3  12      171.44      166.43     40.73 o 
  -8   3  12       69.33       82.34     38.89 o 
  -7   3  12     2537.38     2539.72     41.20 o 
  -6   3  12     1903.25     1853.48     37.04 o 
  -5   3  12     6135.30     5824.77    121.50 o 
  -4   3  12       74.09      123.76     36.02 o 
  -3   3  12     2070.90     2060.11     43.67 o 
  -2   3  12     1189.70     1136.95     45.75 o 
  -1   3  12     5808.97     5669.37     75.87 o 
   0   3  12      794.05      755.19     56.34 o 
   1   3  12      157.52      200.25     48.90 o 
   2   3  12     1372.01     1309.74     41.40 o 
   3   3  12     5932.54     5946.87     91.78 o 
   4   3  12      376.10      392.40     45.75 o 
   5   3  12      437.97      440.23     40.79 o 
   6   3  12       34.82       27.84     49.03 o 
   7   3  12      574.40      606.40     49.34 o 
   8   3  12      273.85      285.83     54.21 o 
 -10   4  12      119.86       99.77     37.25 o 
  -9   4  12      265.80      246.60     42.99 o 
  -8   4  12        0.20       27.48     37.97 o 
  -7   4  12       42.75       46.70     33.88 o 
  -6   4  12        1.10        9.60     31.71 o 
  -5   4  12      147.43      182.17     32.61 o 
  -4   4  12       84.12       47.11     37.20 o 
  -3   4  12     3014.75     2871.95     49.64 o 
  -2   4  12       75.66       87.45     41.98 o 
  -1   4  12      264.10      243.34     56.30 o 
   0   4  12        0.85        5.01     54.48 o 
   1   4  12     2649.97     2655.04     47.17 o 
   2   4  12     1209.33     1197.86     38.08 o 
   3   4  12     5695.44     5520.55     76.89 o 
   4   4  12       96.10       81.24     43.07 o 
   5   4  12      297.01      337.98     47.25 o 
   6   4  12      308.72      358.45     49.24 o 
   7   4  12     3359.02     3441.61     68.37 o 
   8   4  12      295.47      277.18     58.34 o 
 -10   5  12       40.17       78.25     48.64 o 
  -9   5  12       92.44       88.52     44.76 o 
  -8   5  12        3.12       12.12     40.74 o 
  -7   5  12     3578.98     3586.77     68.87 o 
  -6   5  12       15.64       38.17     34.93 o 
  -5   5  12     3880.63     3757.03     80.33 o 
  -4   5  12      360.13      314.84     37.33 o 
  -3   5  12     3064.77     3005.41     59.11 o 
  -2   5  12        4.77      -15.43     41.53 o 
  -1   5  12     7421.44     7663.58    161.05 o 
   0   5  12      104.41      141.45     42.20 o 
   1   5  12       14.92       77.85     50.25 o 
   2   5  12      924.08      843.91     40.33 o 
   3   5  12     5762.07     5606.91    136.76 o 
   4   5  12       14.02       34.95     42.42 o 
   5   5  12     1018.31     1050.06     45.14 o 
   6   5  12        6.64       10.72     52.09 o 
   7   5  12      478.51      510.91     51.59 o 
 -10   6  12       28.60       63.41     49.94 o 
  -9   6  12      372.15      415.63     43.96 o 
  -8   6  12      265.28      312.42     41.02 o 
  -7   6  12       39.26       55.78     37.82 o 
  -6   6  12      373.52      336.41     37.14 o 
  -5   6  12      119.65      115.00     33.98 o 
  -4   6  12        5.22       -3.04     35.50 o 
  -3   6  12     2221.24     2000.89     85.10 o 
  -2   6  12      172.11      178.55     52.74 o 
  -1   6  12      618.78      628.94     55.53 o 
   0   6  12        7.76       28.79     44.44 o 
   1   6  12     4225.79     4176.00     53.45 o 
   2   6  12        4.57      -11.82     40.47 o 
   3   6  12     3162.44     3175.55     47.14 o 
   4   6  12        3.83      -10.23     40.72 o 
   5   6  12       61.78       80.37     46.66 o 
   6   6  12      239.08      280.97     53.30 o 
   7   6  12     1888.43     1875.49     53.56 o 
 -10   7  12      886.76      947.30     52.70 o 
  -9   7  12       49.24       76.40     46.69 o 
  -8   7  12       86.78      132.53     41.98 o 
  -7   7  12     2263.24     2263.29     41.15 o 
  -6   7  12     2825.09     2813.25     56.67 o 
  -5   7  12      915.75      885.42     37.83 o 
  -4   7  12        9.82       31.86     38.63 o 
  -3   7  12     2250.84     2131.06     67.01 o 
  -2   7  12     2185.01     2202.13    136.13 o 
  -1   7  12     5105.91     5102.89     97.39 o 
   0   7  12      517.40      578.24     46.56 o 
   1   7  12       21.69       70.99     51.56 o 
   2   7  12     1553.09     1484.61     42.09 o 
   3   7  12     1760.97     1670.19     45.75 o 
   4   7  12     1370.97     1329.17     46.40 o 
   5   7  12      122.26      172.02     49.85 o 
   6   7  12       55.91       35.06     50.11 o 
   7   7  12      191.71      192.87     50.47 o 
  -9   8  12       15.31       36.94     49.52 o 
  -8   8  12      200.26      186.09     43.22 o 
  -7   8  12       39.84       70.22     42.52 o 
  -6   8  12      436.80      461.29     39.50 o 
  -5   8  12       62.81       42.90     39.61 o 
  -4   8  12       10.23       29.06     41.63 o 
  -3   8  12      276.00      296.27     41.39 o 
  -2   8  12      367.21      419.44     60.91 o 
  -1   8  12      776.88      816.70     46.59 o 
   0   8  12      157.51      148.20     47.17 o 
   1   8  12      118.66      170.96     44.71 o 
   2   8  12     1783.38     1863.31     48.53 o 
   3   8  12     1215.51     1213.07     44.88 o 
   4   8  12      503.35      510.56     49.77 o 
   5   8  12       47.14       36.30     52.67 o 
   6   8  12      976.83      974.53     58.58 o 
   7   8  12      996.95      946.37     57.39 o 
  -9   9  12       66.23      111.21     56.51 o 
  -8   9  12      127.98      134.60     47.35 o 
  -7   9  12      375.60      378.68     44.28 o 
  -6   9  12     3197.80     3284.16     65.54 o 
  -5   9  12        5.58       17.32     44.84 o 
  -4   9  12        2.98        7.79     37.66 o 
  -3   9  12      535.59      579.83     46.09 o 
  -2   9  12     7433.89     7311.19    100.73 o 
  -1   9  12      320.43      326.77     49.56 o 
   0   9  12     1314.33     1402.98     52.14 o 
   1   9  12       43.27       58.48     47.34 o 
   2   9  12     1836.89     1849.93     64.32 o 
   3   9  12      205.25      177.73     41.17 o 
   4   9  12     1235.39     1239.16     47.83 o 
   5   9  12      180.09      193.22     54.20 o 
   6   9  12      194.92      190.69     50.82 o 
  -9  10  12       45.45       70.72     55.52 o 
  -8  10  12        2.13       12.03     54.39 o 
  -7  10  12      168.04      183.00     48.49 o 
  -6  10  12       64.98      111.80     44.17 o 
  -5  10  12       11.75        4.13     43.70 o 
  -4  10  12        8.95        7.62     40.92 o 
  -3  10  12        0.82       -9.26     50.37 o 
  -2  10  12     1452.85     1430.47     47.29 o 
  -1  10  12        4.36        8.83     42.42 o 
   0  10  12       33.15       54.53     50.10 o 
   1  10  12      417.97      410.30     73.40 o 
   2  10  12     1491.48     1538.43     56.91 o 
   3  10  12        3.93        6.01     42.54 o 
   4  10  12      633.23      719.62     49.32 o 
   5  10  12       17.11       51.02     57.76 o 
   6  10  12     1502.43     1430.59     59.15 o 
  -8  11  12      472.96      450.81     54.56 o 
  -7  11  12       33.41       57.27     51.84 o 
  -6  11  12     2500.87     2476.91    121.88 o 
  -5  11  12      525.26      531.29     50.59 o 
  -4  11  12        0.07       -9.36     47.61 o 
  -3  11  12      243.84      291.19     55.32 o 
  -2  11  12     2253.31     2285.68     50.66 o 
  -1  11  12      493.27      542.92     46.85 o 
   0  11  12      314.69      423.27     46.71 o 
   1  11  12       21.42       -3.90     55.16 o 
   2  11  12      847.62      833.03     68.10 o 
   3  11  12      113.14      101.73     48.78 o 
   4  11  12     1108.35     1161.90     46.61 o 
   5  11  12       24.71       61.72     57.16 o 
  -8  12  12       14.99       43.34     61.80 o 
  -7  12  12       15.86       23.95     59.29 o 
  -6  12  12        2.33       22.03     59.33 o 
  -5  12  12       18.99       48.40     53.99 o 
  -4  12  12       19.41       33.57     60.31 o 
  -3  12  12      296.26      346.59     57.59 o 
  -2  12  12      687.17      682.98     52.35 o 
  -1  12  12      379.91      395.65     49.67 o 
   0  12  12      102.10       92.65     47.70 o 
   1  12  12      646.17      700.74     49.16 o 
   2  12  12      696.29      752.83     51.06 o 
   3  12  12      358.87      399.61     61.60 o 
   4  12  12      225.75      243.46     52.30 o 
   5  12  12      120.88       93.27     55.28 o 
  -7  13  12     1484.62     1506.51     72.64 o 
  -6  13  12      645.39      607.43     56.97 o 
  -5  13  12     1096.38     1106.44     59.90 o 
  -4  13  12        2.81      -17.59     64.59 o 
  -3  13  12      780.63      866.89     56.33 o 
  -2  13  12      335.55      385.82     53.29 o 
  -1  13  12     1293.84     1401.66     55.04 o 
   0  13  12      192.83      259.29     48.75 o 
   1  13  12      112.22       88.18     50.65 o 
   2  13  12      399.80      411.40     60.70 o 
   3  13  12     1423.15     1339.29     55.19 o 
   4  13  12      422.95      451.99     53.23 o 
  -6  14  12      384.71      408.40     61.58 o 
  -5  14  12       14.39       44.55     68.31 o 
  -4  14  12       39.36       50.08     66.24 o 
  -3  14  12      381.55      394.45     56.82 o 
  -2  14  12       11.47       38.57     55.24 o 
  -1  14  12       71.09       80.79     51.71 o 
   0  14  12       18.90       46.49     51.78 o 
   1  14  12      250.60      307.81     53.20 o 
   2  14  12       37.37       65.72     54.52 o 
   3  14  12     1275.66     1361.73     58.71 o 
  -5  15  12      717.25      813.46     83.33 o 
  -4  15  12       45.75      119.16     69.16 o 
  -3  15  12      706.99      721.76     60.85 o 
  -2  15  12      111.06      128.93     58.50 o 
  -1  15  12      972.43      993.20     60.11 o 
   0  15  12       64.11       79.29     56.68 o 
   1  15  12        6.90       45.32     57.39 o 
   2  15  12      119.23      125.47     57.29 o 
  -3  16  12      258.73      298.61     64.51 o 
  -2  16  12        4.80       33.94     61.93 o 
  -1  16  12      141.19      202.46     60.25 o 
   0  16  12        3.36       10.69     60.58 o 
   1  16  12       15.82       -1.15     61.88 o 
  -9   0  13     2720.07     2752.69    122.63 o 
  -7   0  13       90.25       78.43     51.96 o 
  -5   0  13     8648.82     7984.66    444.92 o 
  -3   0  13     5838.55     5433.98    104.00 o 
  -1   0  13      804.54      754.45     64.04 o 
   1   0  13     9838.90     9190.25    105.98 o 
   3   0  13       27.70       46.78     82.52 o 
   5   0  13     3566.93     3390.40    104.55 o 
   7   0  13      716.05      671.57     80.26 o 
 -10   1  13        0.83       21.23     42.17 o 
  -9   1  13      117.05      136.87     40.09 o 
  -8   1  13        5.71      -12.69     38.72 o 
  -7   1  13      689.13      740.66     37.95 o 
  -6   1  13        6.97       15.00     33.95 o 
  -5   1  13      170.74      183.07     39.67 o 
  -4   1  13       25.23       36.73     43.08 o 
  -3   1  13     1404.94     1348.13     46.68 o 
  -2   1  13      588.02      618.96     43.67 o 
  -1   1  13     1088.14     1063.37     45.24 o 
   0   1  13      207.71      239.99     42.30 o 
   1   1  13      488.43      508.23     56.85 o 
   2   1  13        0.07        4.96     41.38 o 
   3   1  13      182.84      157.45     58.28 o 
   4   1  13       14.45       42.98     60.98 o 
   5   1  13     1836.65     1814.44     70.32 o 
   6   1  13        3.63       24.17     51.43 o 
   7   1  13        5.88       28.68     52.77 o 
 -10   2  13      144.53      144.87     43.02 o 
  -9   2  13     1292.14     1328.61     40.68 o 
  -8   2  13      955.18      963.40     39.68 o 
  -7   2  13      362.66      314.33     34.28 o 
  -6   2  13      118.17      138.53     32.09 o 
  -5   2  13     3291.57     3257.78     98.06 o 
  -4   2  13     1956.20     1917.89     40.01 o 
  -3   2  13     2026.48     1933.16     46.30 o 
  -2   2  13      258.13      241.01     41.45 o 
  -1   2  13     1533.95     1550.54     56.43 o 
   0   2  13     1176.16     1118.45     41.13 o 
   1   2  13     7879.05     7564.94     82.05 o 
   2   2  13      709.40      688.30     45.55 o 
   3   2  13       45.88       83.02     59.10 o 
   4   2  13     1408.71     1364.49     64.88 o 
   5   2  13      999.60     1039.14     56.11 o 
   6   2  13      651.35      651.65     47.74 o 
   7   2  13      255.29      285.21     53.72 o 
 -10   3  13        7.15        5.10     45.44 o 
  -9   3  13      152.33      185.18     39.86 o 
  -8   3  13      522.42      590.41     37.43 o 
  -7   3  13      265.09      327.20     35.88 o 
  -6   3  13       20.23       40.27     35.22 o 
  -5   3  13        9.77       -2.28     33.35 o 
  -4   3  13      198.34      180.70     38.15 o 
  -3   3  13       11.26       47.30     42.64 o 
  -2   3  13      781.82      763.47     45.86 o 
  -1   3  13      365.08      391.25     51.79 o 
   0   3  13      619.08      629.95     44.84 o 
   1   3  13       97.01      167.70     51.14 o 
   2   3  13      521.19      512.65     44.53 o 
   3   3  13      287.09      264.26     42.14 o 
   4   3  13      318.28      307.69     47.72 o 
   5   3  13     1013.54      991.84     47.30 o 
   6   3  13      637.14      658.88     48.89 o 
   7   3  13       12.76       41.46     50.84 o 
 -10   4  13      452.39      514.81     46.29 o 
  -9   4  13       98.22      105.66     42.47 o 
  -8   4  13     2592.47     2530.97     52.01 o 
  -7   4  13      119.38      122.89     37.42 o 
  -6   4  13       39.93       54.44     35.93 o 
  -5   4  13     1435.83     1391.13     38.44 o 
  -4   4  13     3795.63     3703.23     61.40 o 
  -3   4  13        5.82       10.81     43.34 o 
  -2   4  13      199.99      252.99     49.04 o 
  -1   4  13      376.23      439.86     56.61 o 
   0   4  13     7465.03     7515.61    140.23 o 
   1   4  13     1143.55     1144.63     50.87 o 
   2   4  13     5102.30     4883.10     78.90 o 
   3   4  13      222.18      224.96     49.77 o 
   4   4  13     1207.88     1197.75     53.29 o 
   5   4  13       31.89       52.32     46.09 o 
   6   4  13      861.44      932.38     54.31 o 
   7   4  13       70.95       98.46     53.35 o 
 -10   5  13        0.93       39.66     50.59 o 
  -9   5  13      151.67      162.85     43.91 o 
  -8   5  13      938.45      962.33     40.03 o 
  -7   5  13        0.18       23.39     37.24 o 
  -6   5  13       49.04       16.13     36.76 o 
  -5   5  13       24.45       14.40     34.08 o 
  -4   5  13        5.09       13.18     41.33 o 
  -3   5  13      273.35      282.08     46.39 o 
  -2   5  13     1653.67     1591.86     55.27 o 
  -1   5  13      233.93      279.78     53.85 o 
   0   5  13      107.39      181.77     58.09 o 
   1   5  13       60.03       44.26     39.94 o 
   2   5  13      182.53      185.84     44.04 o 
   3   5  13        2.68        8.30     40.37 o 
   4   5  13     1223.43     1223.70     43.06 o 
   5   5  13       17.18       16.88     45.45 o 
   6   5  13      464.46      508.69     54.84 o 
   7   5  13      129.61      129.84     53.27 o 
 -10   6  13      327.88      344.48     50.53 o 
  -9   6  13      431.63      493.59     47.46 o 
  -8   6  13     2123.69     2128.49     53.67 o 
  -7   6  13      347.85      369.80     37.53 o 
  -6   6  13      427.61      428.28     36.49 o 
  -5   6  13      100.65       90.77     36.67 o 
  -4   6  13     6273.60     6113.57    113.53 o 
  -3   6  13      590.37      634.73     45.57 o 
  -2   6  13       35.09       88.57     52.01 o 
  -1   6  13      237.24      261.68     54.57 o 
   0   6  13     2750.10     2793.85     50.02 o 
   1   6  13     1567.96     1565.69     50.78 o 
   2   6  13     1681.99     1619.54     47.68 o 
   3   6  13       68.66       89.44     42.89 o 
   4   6  13      593.99      579.77     45.57 o 
   5   6  13       34.65       40.95     45.81 o 
   6   6  13     1480.94     1543.01     57.36 o 
   7   6  13        2.75      -27.67     55.01 o 
 -10   7  13      118.87      112.15     68.85 o 
  -9   7  13       12.09       32.70     45.47 o 
  -8   7  13      417.17      475.13     43.38 o 
  -7   7  13       61.26       70.96     40.58 o 
  -6   7  13       57.55       95.62     39.66 o 
  -5   7  13       45.82       42.50     36.33 o 
  -4   7  13        0.20        7.98     41.56 o 
  -3   7  13      139.15      179.50     45.66 o 
  -2   7  13        3.23       35.32     55.89 o 
  -1   7  13      357.87      389.95     61.84 o 
   0   7  13      215.48      265.66     47.18 o 
   1   7  13       13.05       31.45     47.38 o 
   2   7  13        0.79       30.16     42.33 o 
   3   7  13      600.15      622.00     40.13 o 
   4   7  13      778.64      838.94     46.76 o 
   5   7  13       70.69       92.88     48.45 o 
   6   7  13      271.78      261.99     54.91 o 
   7   7  13        0.52       33.97     67.10 o 
  -9   8  13      891.93      936.80     51.07 o 
  -8   8  13      533.49      534.94     46.81 o 
  -7   8  13      262.53      264.78     42.91 o 
  -6   8  13      261.87      267.93     41.72 o 
  -5   8  13     1581.70     1583.86     51.15 o 
  -4   8  13     2170.77     2088.40     60.53 o 
  -3   8  13     4523.60     4384.05     96.93 o 
  -2   8  13      169.17      237.66     58.15 o 
  -1   8  13      384.15      417.12     48.60 o 
   0   8  13     1350.06     1387.09     50.52 o 
   1   8  13     3751.31     3787.35     60.55 o 
   2   8  13      337.91      365.57     39.92 o 
   3   8  13      132.65      120.19     44.79 o 
   4   8  13      339.16      370.33     49.23 o 
   5   8  13     1296.49     1277.74     58.14 o 
   6   8  13      211.67      210.78     58.44 o 
  -9   9  13      704.71      753.42     55.47 o 
  -8   9  13      127.26      145.03     47.93 o 
  -7   9  13      423.55      461.66     43.87 o 
  -6   9  13        1.45       47.01     44.23 o 
  -5   9  13        1.76       30.52     47.87 o 
  -4   9  13      147.16      150.84     41.91 o 
  -3   9  13      435.08      402.11     48.64 o 
  -2   9  13        5.90       28.12     46.89 o 
  -1   9  13      235.80      255.76     50.07 o 
   0   9  13        5.85       14.41     49.28 o 
   1   9  13       61.56      100.48     44.54 o 
   2   9  13       40.09       53.63     49.39 o 
   3   9  13      419.09      435.77     42.75 o 
   4   9  13       31.10       43.48     45.72 o 
   5   9  13      816.63      902.75     55.95 o 
   6   9  13       74.08       84.21     58.78 o 
  -8  10  13      139.96      192.28     58.32 o 
  -7  10  13      637.28      673.51     49.03 o 
  -6  10  13       13.18        3.77     51.53 o 
  -5  10  13     1611.45     1604.19     47.57 o 
  -4  10  13        9.04       13.82     46.37 o 
  -3  10  13     3931.57     3921.63     88.35 o 
  -2  10  13        9.77       10.76     53.22 o 
  -1  10  13     1401.42     1255.29     49.58 o 
   0  10  13       24.87       34.98     51.19 o 
   1  10  13     3930.55     3984.85     62.29 o 
   2  10  13       51.30       96.18     54.38 o 
   3  10  13       36.67       58.38     43.91 o 
   4  10  13      162.69      184.71     48.47 o 
   5  10  13     1405.57     1308.20     50.52 o 
  -8  11  13        2.49      -11.95     57.29 o 
  -7  11  13      199.18      240.56     51.14 o 
  -6  11  13      213.51      236.20     63.57 o 
  -5  11  13        6.22       24.12     51.69 o 
  -4  11  13       30.69       -0.49     54.41 o 
  -3  11  13      142.42      173.60     57.55 o 
  -2  11  13       40.41       42.01     47.95 o 
  -1  11  13      523.06      552.80     47.86 o 
   0  11  13      208.71      213.21     47.45 o 
   1  11  13      123.19      130.97     56.86 o 
   2  11  13       14.87       25.07     57.73 o 
   3  11  13      152.03      172.98     52.62 o 
   4  11  13       40.29       54.42     46.82 o 
   5  11  13      488.66      587.84     55.96 o 
  -7  12  13      182.02      218.39     68.15 o 
  -6  12  13       72.58       81.12     59.31 o 
  -5  12  13     1281.26     1248.23     57.65 o 
  -4  12  13      887.48     1012.11     63.81 o 
  -3  12  13      229.38      207.62     60.01 o 
  -2  12  13       58.99       87.58     49.32 o 
  -1  12  13      104.65       85.46     46.59 o 
   0  12  13     1029.26     1032.53     50.34 o 
   1  12  13     1798.56     1858.79     52.58 o 
   2  12  13      495.45      523.96     56.14 o 
   3  12  13       21.99       79.46     63.57 o 
   4  12  13      180.31      182.33     54.52 o 
  -7  13  13      109.83      153.69     65.55 o 
  -6  13  13       10.94       18.72     63.66 o 
  -5  13  13       86.08       73.46     64.00 o 
  -4  13  13       46.63       13.31     59.20 o 
  -3  13  13      334.55      323.94     62.19 o 
  -2  13  13      273.72      262.74     55.24 o 
  -1  13  13       18.40       74.81     52.62 o 
   0  13  13      214.65      210.12     51.75 o 
   1  13  13        8.35       15.56     49.30 o 
   2  13  13       37.57       71.39     53.44 o 
   3  13  13       13.40       16.24     55.39 o 
   4  13  13      221.35      258.03     55.78 o 
  -6  14  13        0.10        2.17     68.54 o 
  -5  14  13       77.80       92.80     73.51 o 
  -4  14  13     1813.10     1815.31     71.71 o 
  -3  14  13      174.60      191.96     67.28 o 
  -2  14  13      299.71      384.38     56.14 o 
  -1  14  13        5.09       13.97     51.02 o 
   0  14  13     1449.04     1464.62     55.75 o 
   1  14  13      174.16      177.44     49.36 o 
   2  14  13      540.64      598.89     57.03 o 
   3  14  13        0.67       62.12     50.15 o 
  -4  15  13        8.88       30.63     72.08 o 
  -3  15  13       16.36      -19.07     63.08 o 
  -2  15  13       36.00       39.66     56.12 o 
  -1  15  13      172.24      172.57     58.55 o 
   0  15  13       54.35       62.47     56.72 o 
   1  15  13       85.08      116.45     57.60 o 
  -2  16  13      309.32      311.61     66.67 o 
  -1  16  13       73.68      118.80    116.48 o 
 -10   0  14      696.83      723.42     68.76 o 
  -8   0  14        0.44       11.85     51.69 o 
  -6   0  14      676.42      685.14     48.63 o 
  -4   0  14     1156.28     1172.34    122.41 o 
  -2   0  14        4.51       16.37     59.79 o 
   0   0  14     2403.08     2467.12    151.23 o 
   2   0  14      148.91      236.77     57.87 o 
   4   0  14       24.90       50.40     89.95 o 
   6   0  14      489.30      540.42     68.89 o 
 -10   1  14      573.75      555.21     48.38 o 
  -9   1  14       23.89       46.49     39.65 o 
  -8   1  14      292.50      317.68     38.79 o 
  -7   1  14      698.24      705.17     34.93 o 
  -6   1  14     5558.50     5308.55    135.29 o 
  -5   1  14      212.56      218.61     39.26 o 
  -4   1  14     1125.17      940.78     81.38 o 
  -3   1  14        1.40      -11.73     43.75 o 
  -2   1  14     7850.69     7754.07     89.79 o 
  -1   1  14      240.09      252.10     45.66 o 
   0   1  14     2712.14     2688.76     51.27 o 
   1   1  14      130.35      137.39     46.33 o 
   2   1  14     3924.24     3804.04     52.88 o 
   3   1  14     1864.61     1784.10     52.69 o 
   4   1  14     4067.14     4027.62    141.47 o 
   5   1  14       85.22       80.06     69.10 o 
   6   1  14      495.82      489.19     54.80 o 
   7   1  14      130.02      165.93     59.18 o 
 -10   2  14      195.53      184.98     46.08 o 
  -9   2  14      122.48      134.42     43.21 o 
  -8   2  14       58.51       46.63     38.08 o 
  -7   2  14        1.39       -1.78     38.20 o 
  -6   2  14     1708.63     1663.88     43.84 o 
  -5   2  14      974.34      956.41     39.39 o 
  -4   2  14      644.18      660.42     37.05 o 
  -3   2  14        2.01       -7.13     45.72 o 
  -2   2  14       15.28       26.68     46.26 o 
  -1   2  14      124.30      108.60     45.56 o 
   0   2  14      259.01      289.76     42.32 o 
   1   2  14      216.10      216.77     51.02 o 
   2   2  14       13.74       36.93     43.34 o 
   3   2  14       13.67       73.22     49.78 o 
   4   2  14       13.44        6.00     56.94 o 
   5   2  14      263.41      244.87     62.13 o 
   6   2  14      299.72      340.13     61.74 o 
   7   2  14      135.98      154.94     59.82 o 
 -10   3  14      496.18      499.87     45.64 o 
  -9   3  14       56.50       82.80     42.04 o 
  -8   3  14        8.41      -10.55     38.37 o 
  -7   3  14      940.39      932.55     35.63 o 
  -6   3  14     1485.66     1488.52     62.92 o 
  -5   3  14     1435.54     1407.79     39.48 o 
  -4   3  14      128.30      150.57     39.47 o 
  -3   3  14      907.60      912.26     44.86 o 
  -2   3  14     3653.32     3637.24     57.06 o 
  -1   3  14     7992.46     8125.97    301.04 o 
   0   3  14     2389.10     2334.53     74.66 o 
   1   3  14      534.55      526.72     51.07 o 
   2   3  14     1361.44     1304.73     54.54 o 
   3   3  14     6083.59     5942.20     75.46 o 
   4   3  14      535.26      537.45     66.20 o 
   5   3  14      111.98      111.93     57.21 o 
   6   3  14      350.84      301.49     62.84 o 
   7   3  14     1146.78     1044.57     64.51 o 
 -10   4  14       79.16       98.80     48.43 o 
  -9   4  14      277.40      321.01     44.45 o 
  -8   4  14       17.37        5.82     40.03 o 
  -7   4  14      441.49      455.42     36.22 o 
  -6   4  14      181.69      195.89     37.68 o 
  -5   4  14     3085.12     3021.22     57.78 o 
  -4   4  14       49.89       76.35     44.61 o 
  -3   4  14      836.02      785.26     45.33 o 
  -2   4  14       27.07       10.67     53.75 o 
  -1   4  14     1039.14     1147.35     53.60 o 
   0   4  14        5.81       -7.69     46.00 o 
   1   4  14        7.96       -3.11     49.39 o 
   2   4  14      102.52      121.02     50.04 o 
   3   4  14       62.91      110.57     41.51 o 
   4   4  14        3.42       19.86     45.88 o 
   5   4  14      740.29      746.04     50.07 o 
   6   4  14       25.79        9.06     50.62 o 
   7   4  14      307.46      294.25     53.70 o 
 -10   5  14       24.30       26.08     51.41 o 
  -9   5  14      192.06      162.08     45.12 o 
  -8   5  14      209.74      249.35     41.34 o 
  -7   5  14     1071.27     1016.97     40.48 o 
  -6   5  14       19.57       31.48     36.44 o 
  -5   5  14     1132.09     1104.28     38.32 o 
  -4   5  14      279.48      268.62     44.29 o 
  -3   5  14     2651.83     2510.21     48.72 o 
  -2   5  14       65.28       70.19     52.29 o 
  -1   5  14     9850.44    10039.21     75.80 o 
   0   5  14      191.12      205.20     56.43 o 
   1   5  14       15.09       -5.06     46.89 o 
   2   5  14       21.81       52.65     35.71 o 
   3   5  14     4667.00     4590.71     98.88 o 
   4   5  14      140.10      110.47     48.58 o 
   5   5  14      336.30      389.34     50.59 o 
   6   5  14      100.61      103.45     51.41 o 
   7   5  14     1858.69     1784.74     72.26 o 
 -10   6  14       14.58       63.12     85.51 o 
  -9   6  14      208.19      211.55     46.22 o 
  -8   6  14        6.44       10.50     39.62 o 
  -7   6  14      312.22      327.53     38.03 o 
  -6   6  14       73.13      100.38     37.75 o 
  -5   6  14     1013.41      974.45     38.96 o 
  -4   6  14      279.93      291.05     37.04 o 
  -3   6  14       77.79       86.29     45.61 o 
  -2   6  14      107.42      117.25     55.82 o 
  -1   6  14      768.46      721.50     54.58 o 
   0   6  14        3.66       17.51     53.29 o 
   1   6  14      984.11      948.73     41.11 o 
   2   6  14       45.48       82.45     43.15 o 
   3   6  14        1.04       21.18     40.92 o 
   4   6  14      110.23      112.44     46.90 o 
   5   6  14      342.86      351.24     48.64 o 
   6   6  14      162.98      155.00     55.85 o 
  -9   7  14      123.99      158.20     49.68 o 
  -8   7  14       23.47        8.98     45.31 o 
  -7   7  14     1475.52     1446.70     41.48 o 
  -6   7  14     1384.39     1295.32     41.86 o 
  -5   7  14      996.64     1054.54     46.20 o 
  -4   7  14       48.09       50.96     38.95 o 
  -3   7  14     1653.52     1578.28     56.38 o 
  -2   7  14     1207.71     1300.28     58.90 o 
  -1   7  14     2907.33     2938.53     63.64 o 
   0   7  14     1187.34     1231.06     50.02 o 
   1   7  14      467.95      494.34     46.27 o 
   2   7  14      169.28      213.69     48.20 o 
   3   7  14     2449.77     2388.29     66.76 o 
   4   7  14      402.24      465.86     45.30 o 
   5   7  14      134.52      162.86     48.30 o 
   6   7  14      219.12      199.32     58.71 o 
  -9   8  14      145.31      130.61     51.42 o 
  -8   8  14       29.99       38.16     45.08 o 
  -7   8  14      279.84      297.28     42.03 o 
  -6   8  14      394.37      416.36     42.70 o 
  -5   8  14      356.18      370.93     46.18 o 
  -4   8  14      804.61      797.36     41.24 o 
  -3   8  14       75.34      114.69     46.16 o 
  -2   8  14       49.91       15.64     58.25 o 
  -1   8  14      463.83      455.54     55.08 o 
   0   8  14      642.26      662.76     49.97 o 
   1   8  14      191.33      168.80     43.87 o 
   2   8  14      288.87      325.24     45.16 o 
   3   8  14        2.42       -2.92     41.23 o 
   4   8  14       83.60      102.06     44.05 o 
   5   8  14       51.64       39.73     53.23 o 
   6   8  14      100.47      121.19     55.18 o 
  -9   9  14       35.83       52.92     66.51 o 
  -8   9  14        4.62        7.28     50.41 o 
  -7   9  14      154.86      156.18     45.97 o 
  -6   9  14     2019.01     2130.68     52.94 o 
  -5   9  14       78.05       87.99     43.69 o 
  -4   9  14      111.89       96.79     42.78 o 
  -3   9  14       82.07       95.63     50.84 o 
  -2   9  14     2454.54     2492.01     51.51 o 
  -1   9  14      157.80      206.12     50.93 o 
   0   9  14     1757.98     1793.83     54.46 o 
   1   9  14       16.56        6.71     46.60 o 
   2   9  14     1045.54     1058.67     46.60 o 
   3   9  14      349.85      333.79     45.67 o 
   4   9  14     1588.05     1701.38     67.60 o 
   5   9  14      122.38      141.86     48.81 o 
  -8  10  14        8.23        1.14     51.34 o 
  -7  10  14      146.35      147.92     51.55 o 
  -6  10  14      713.09      766.44     54.10 o 
  -5  10  14       51.42       30.77     43.77 o 
  -4  10  14      659.30      670.15     48.02 o 
  -3  10  14       34.24       44.64     53.62 o 
  -2  10  14       26.05       19.45     54.17 o 
  -1  10  14       88.10       74.15     56.76 o 
   0  10  14       41.97       44.98     56.50 o 
   1  10  14       42.41       35.08     53.60 o 
   2  10  14      163.79      217.77     44.49 o 
   3  10  14        1.74       24.31     49.25 o 
   4  10  14       38.79       21.08     49.02 o 
   5  10  14       15.98       54.28     52.75 o 
  -7  11  14        2.80        4.84     68.32 o 
  -6  11  14     1434.20     1481.79     58.26 o 
  -5  11  14      118.63      135.82     49.56 o 
  -4  11  14        0.08        1.07     54.93 o 
  -3  11  14       35.09       71.26     55.84 o 
  -2  11  14     2016.09     2066.90     82.12 o 
  -1  11  14      715.77      717.03     49.26 o 
   0  11  14      496.03      621.31     55.03 o 
   1  11  14       58.87        0.87     58.63 o 
   2  11  14     1261.09     1290.59     57.99 o 
   3  11  14      251.88      269.12     57.05 o 
   4  11  14      852.31      827.22     52.00 o 
  -7  12  14       94.58      107.34     65.38 o 
  -6  12  14      214.58      207.04     61.89 o 
  -5  12  14      269.66      287.91     61.66 o 
  -4  12  14      413.34      394.92     57.50 o 
  -3  12  14       38.75       51.67     52.85 o 
  -2  12  14      167.47      171.31     58.36 o 
  -1  12  14        0.96       46.75     47.06 o 
   0  12  14      219.46      225.87     50.92 o 
   1  12  14       18.36       52.98     48.59 o 
   2  12  14       27.89       75.34     58.28 o 
   3  12  14       31.99       17.02     62.74 o 
   4  12  14        0.27      -26.30     52.46 o 
  -6  13  14      222.94      235.86     66.16 o 
  -5  13  14      364.75      359.87     72.26 o 
  -4  13  14        0.12       -7.89     67.56 o 
  -3  13  14      421.42      438.20     59.15 o 
  -2  13  14      346.11      360.96     55.45 o 
  -1  13  14      999.13     1120.20     53.96 o 
   0  13  14      300.47      334.02     53.04 o 
   1  13  14       13.08        9.39     50.93 o 
   2  13  14      812.66      804.35     57.05 o 
   3  13  14      918.35      884.37     53.37 o 
  -5  14  14      198.24      258.33     75.70 o 
  -4  14  14       40.48       87.00     70.54 o 
  -3  14  14        3.81       13.63     67.04 o 
  -2  14  14      432.14      357.59     60.16 o 
  -1  14  14      283.38      298.99     57.13 o 
   0  14  14       37.00       29.35     55.87 o 
   1  14  14       62.42       75.16     57.00 o 
   2  14  14       50.20       53.56     55.40 o 
  -3  15  14      139.67      142.99     71.30 o 
  -2  15  14        0.08       37.81     60.82 o 
  -1  15  14     1256.97     1320.69     62.26 o 
   0  15  14        3.67       29.49     60.99 o 
  -9   0  15      761.57      774.63     68.69 o 
  -7   0  15      167.50      149.37     55.53 o 
  -5   0  15      526.88      505.07     64.62 o 
  -3   0  15     2633.05     2521.42     57.95 o 
  -1   0  15      259.68      285.02     54.88 o 
   1   0  15     4579.96     4807.59    141.85 o 
   3   0  15      147.65      126.59     71.72 o 
   5   0  15     3264.13     3194.40    110.27 o 
 -10   1  15       22.21       14.47     46.72 o 
  -9   1  15     1226.57     1360.44     44.69 o 
  -8   1  15       66.24       90.53     39.43 o 
  -7   1  15     1063.92     1007.20     40.05 o 
  -6   1  15        3.36       34.10     38.23 o 
  -5   1  15      477.10      495.37     45.55 o 
  -4   1  15      498.85      513.32     44.43 o 
  -3   1  15     4520.40     4226.01     61.83 o 
  -2   1  15      200.02      205.89     43.95 o 
  -1   1  15        1.66       -8.02     40.47 o 
   0   1  15        8.80       51.16     42.35 o 
   1   1  15      609.70      595.36     47.59 o 
   2   1  15       59.24       90.35     48.08 o 
   3   1  15      637.36      643.87     51.23 o 
   4   1  15       38.19      100.68     58.36 o 
   5   1  15       16.30       -7.41     71.46 o 
   6   1  15        0.07       -9.38     56.38 o 
 -10   2  15       23.97       54.71     45.04 o 
  -9   2  15      213.76      228.75     40.54 o 
  -8   2  15      254.99      266.86     41.58 o 
  -7   2  15      172.46      151.79     35.17 o 
  -6   2  15        5.71       13.17     37.56 o 
  -5   2  15       13.58       13.45     38.25 o 
  -4   2  15     1521.30     1501.14     46.46 o 
  -3   2  15     2701.43     2609.46     44.27 o 
  -2   2  15      415.98      447.87     50.14 o 
  -1   2  15       39.04       45.90     44.95 o 
   0   2  15     2136.21     2093.74     47.12 o 
   1   2  15     4622.81     4399.75     48.73 o 
   2   2  15      911.17      974.48     54.65 o 
   3   2  15       43.06       63.53     45.92 o 
   4   2  15      183.27      220.91     66.69 o 
   5   2  15     2310.92     2214.70     68.70 o 
   6   2  15     1036.43      930.37     65.81 o 
 -10   3  15        4.37       12.41     45.75 o 
  -9   3  15      783.45      800.74     43.31 o 
  -8   3  15     1185.57     1321.35     41.44 o 
  -7   3  15      586.44      580.32     37.50 o 
  -6   3  15      986.88      931.64     39.81 o 
  -5   3  15       19.12       26.43     41.32 o 
  -4   3  15     1645.86     1615.86     47.59 o 
  -3   3  15      758.60      724.98     40.10 o 
  -2   3  15      357.58      363.60     52.76 o 
  -1   3  15      325.61      372.39     45.83 o 
   0   3  15      187.99      208.18     45.59 o 
   1   3  15      654.77      640.53     44.08 o 
   2   3  15      453.30      418.90     54.35 o 
   3   3  15      292.38      322.06     48.28 o 
   4   3  15      190.96      212.23     60.41 o 
   5   3  15        2.00       11.94     62.82 o 
   6   3  15        0.48       57.85     60.12 o 
 -10   4  15      142.57      199.73     50.19 o 
  -9   4  15        2.08       -7.63     39.84 o 
  -8   4  15      312.98      307.01     41.42 o 
  -7   4  15       71.10       72.15     38.21 o 
  -6   4  15        6.40        9.32     37.28 o 
  -5   4  15      272.13      245.34     37.05 o 
  -4   4  15     2847.66     2774.07     61.72 o 
  -3   4  15      400.64      408.59     44.32 o 
  -2   4  15     1410.12     1439.64     56.54 o 
  -1   4  15       85.86       66.98     54.48 o 
   0   4  15     3258.14     3268.69     87.65 o 
   1   4  15      233.85      201.04     46.46 o 
   2   4  15     2944.85     2960.50     56.35 o 
   3   4  15      104.70       86.32     51.41 o 
   4   4  15      285.53      340.78     53.08 o 
   5   4  15      103.99       92.20     62.88 o 
   6   4  15     2284.51     2200.78     85.48 o 
  -9   5  15       19.44       16.46     46.30 o 
  -8   5  15     2873.31     2825.15     44.27 o 
  -7   5  15      198.86      235.19     36.39 o 
  -6   5  15      594.27      589.12     40.24 o 
  -5   5  15        3.20       -4.15     39.94 o 
  -4   5  15      607.16      630.13     43.67 o 
  -3   5  15        2.01       29.83     43.88 o 
  -2   5  15      961.65      989.01     58.72 o 
  -1   5  15       50.07       43.92     57.21 o 
   0   5  15      243.45      245.11     45.04 o 
   1   5  15       39.33       71.41     47.60 o 
   2   5  15     1046.82      978.94     81.82 o 
   3   5  15       53.32       80.67     45.68 o 
   4   5  15      321.45      316.87     41.91 o 
   5   5  15      118.19       77.42     50.91 o 
   6   5  15       27.71       60.11     59.15 o 
  -9   6  15       52.14       95.30     50.06 o 
  -8   6  15      529.25      502.91     44.38 o 
  -7   6  15      221.00      237.64     38.99 o 
  -6   6  15       47.07       69.15     38.26 o 
  -5   6  15      259.25      282.80     40.54 o 
  -4   6  15     2125.15     2041.79     50.14 o 
  -3   6  15        1.54       -9.84     50.47 o 
  -2   6  15     1022.79     1053.49     59.09 o 
  -1   6  15        0.87        8.53     55.82 o 
   0   6  15     2207.60     2267.62     62.75 o 
   1   6  15      322.30      357.64     48.75 o 
   2   6  15     1681.57     1750.04     50.46 o 
   3   6  15      592.93      522.99     46.68 o 
   4   6  15      164.18      149.01     42.11 o 
   5   6  15      275.51      271.75     52.12 o 
   6   6  15     2611.10     2546.07     62.70 o 
  -9   7  15      189.82      253.78     50.32 o 
  -8   7  15      688.81      738.63     48.91 o 
  -7   7  15      639.55      693.71     42.14 o 
  -6   7  15       29.26        4.54     42.05 o 
  -5   7  15       28.70       22.75     41.70 o 
  -4   7  15      667.83      666.47     45.85 o 
  -3   7  15      638.18      689.14     58.80 o 
  -2   7  15      384.78      461.56     69.12 o 
  -1   7  15       12.97       49.76     55.24 o 
   0   7  15       27.69       67.94     54.04 o 
   1   7  15      338.68      330.06     44.19 o 
   2   7  15      565.01      556.03     46.69 o 
   3   7  15      362.92      395.27     42.42 o 
   4   7  15      220.57      256.83     43.63 o 
   5   7  15        3.65       -7.46     48.81 o 
  -9   8  15       70.82      116.62     49.71 o 
  -8   8  15      125.28      131.90     47.22 o 
  -7   8  15      204.74      232.36     45.46 o 
  -6   8  15        5.40       43.91     48.04 o 
  -5   8  15      504.21      560.18     42.36 o 
  -4   8  15      126.66      154.28     42.27 o 
  -3   8  15      637.22      637.23     47.78 o 
  -2   8  15      206.07      287.54     59.74 o 
  -1   8  15       94.47       86.98     58.81 o 
   0   8  15      697.75      684.68     61.93 o 
   1   8  15     1447.34     1541.00     53.46 o 
   2   8  15     1295.36     1335.09     48.93 o 
   3   8  15        0.20       47.03     44.75 o 
   4   8  15      118.92      134.29     45.90 o 
   5   8  15     1224.36     1216.93     50.05 o 
  -8   9  15       22.10       55.04     49.05 o 
  -7   9  15      758.06      816.70     50.12 o 
  -6   9  15        3.93        0.22     51.46 o 
  -5   9  15        0.20        7.87     42.26 o 
  -4   9  15      372.97      357.61     44.46 o 
  -3   9  15     1134.48     1138.06     52.73 o 
  -2   9  15      289.73      264.30     62.79 o 
  -1   9  15       76.83       99.43     61.87 o 
   0   9  15        0.12       -7.70     52.97 o 
   1   9  15      837.69      874.26     50.82 o 
   2   9  15        5.43       24.11     45.42 o 
   3   9  15      311.58      363.11     51.67 o 
   4   9  15       50.84       65.91     49.46 o 
   5   9  15       35.74       56.31     53.20 o 
  -8  10  15       33.36       56.96     52.11 o 
  -7  10  15      122.18      168.54     52.82 o 
  -6  10  15        1.45        8.59     47.18 o 
  -5  10  15      142.91      150.26     46.87 o 
  -4  10  15       72.22      104.05     54.30 o 
  -3  10  15      968.31     1086.52     49.39 o 
  -2  10  15        2.79      -19.73     49.21 o 
  -1  10  15      537.50      437.82     71.08 o 
   0  10  15       14.03        8.49     53.73 o 
   1  10  15     2457.36     2570.31     58.13 o 
   2  10  15       12.64       32.81     41.86 o 
   3  10  15       71.59      115.27     48.35 o 
   4  10  15       61.91      108.25     52.32 o 
  -7  11  15      268.40      214.38     72.02 o 
  -6  11  15      457.87      492.08     49.55 o 
  -5  11  15      110.76       95.88     54.82 o 
  -4  11  15       69.85       71.41     53.20 o 
  -3  11  15      405.24      467.54     54.00 o 
  -2  11  15       59.15       26.59     61.01 o 
  -1  11  15       18.36        9.51     50.58 o 
   0  11  15       81.08      103.22     55.34 o 
   1  11  15      151.36      136.83     56.62 o 
   2  11  15      399.03      363.57     51.43 o 
   3  11  15      340.87      386.98     59.71 o 
   4  11  15        0.18       -2.83     62.55 o 
  -6  12  15       13.54       60.45     58.39 o 
  -5  12  15      327.31      334.97     66.07 o 
  -4  12  15      584.16      623.94     65.92 o 
  -3  12  15      340.26      373.08     58.85 o 
  -2  12  15       39.08       57.50     63.58 o 
  -1  12  15        5.69        8.87     49.26 o 
   0  12  15      516.87      496.21     53.45 o 
   1  12  15     1336.91     1312.49     60.65 o 
   2  12  15      475.58      471.67     50.92 o 
   3  12  15       38.64       82.99     59.11 o 
  -5  13  15      315.60      327.26     73.93 o 
  -4  13  15       37.82       10.16     70.50 o 
  -3  13  15      335.85      306.12     62.67 o 
  -2  13  15      571.71      539.51     62.83 o 
  -1  13  15       36.61       61.59     55.07 o 
   0  13  15        0.10       35.46     54.50 o 
   1  13  15       28.86       68.23     50.78 o 
   2  13  15      215.91      215.07     58.71 o 
  -4  14  15     1041.09     1076.87     69.68 o 
  -3  14  15       87.44       91.40     69.42 o 
  -2  14  15      479.62      475.83     69.82 o 
  -1  14  15        0.50        5.69     59.87 o 
   0  14  15      449.17      446.90     58.74 o 
   1  14  15      160.32      200.67     55.88 o 
 -10   0  16     2019.79     2123.87     80.84 o 
  -8   0  16       61.14       39.16     58.47 o 
  -6   0  16     2756.11     2633.05    109.73 o 
  -4   0  16     1915.77     1979.05     65.32 o 
  -2   0  16     2179.43     2219.86     68.12 o 
   0   0  16     3065.44     3103.82     76.89 o 
   2   0  16      381.51      411.36     88.25 o 
   4   0  16      493.58      553.60    100.45 o 
   6   0  16       13.41       56.62     83.27 o 
 -10   1  16       37.58       37.83     48.51 o 
  -9   1  16        1.37       15.81     43.62 o 
  -8   1  16       29.64       29.67     40.46 o 
  -7   1  16       13.85        3.81     40.28 o 
  -6   1  16       88.93      104.24     39.46 o 
  -5   1  16      247.37      254.38     37.73 o 
  -4   1  16      157.56      155.14     50.92 o 
  -3   1  16        0.34       -2.64     38.50 o 
  -2   1  16     1657.96     1675.33     47.45 o 
  -1   1  16      132.87      135.26     40.66 o 
   0   1  16      470.21      496.57     45.38 o 
   1   1  16        9.39        9.16     44.06 o 
   2   1  16      986.86      961.64     63.82 o 
   3   1  16      616.71      620.30     52.42 o 
   4   1  16     1744.50     1771.68     58.39 o 
   5   1  16       19.30       17.30     74.79 o 
   6   1  16       19.58        8.92     56.25 o 
 -10   2  16     1297.53     1365.89     63.40 o 
  -9   2  16      285.54      279.60     41.33 o 
  -8   2  16      102.74      111.67     40.91 o 
  -7   2  16      105.03      113.98     36.08 o 
  -6   2  16     2328.51     2220.50     44.63 o 
  -5   2  16      557.08      540.74     42.02 o 
  -4   2  16     1775.47     1751.10     51.30 o 
  -3   2  16      383.01      352.95     43.20 o 
  -2   2  16     3369.33     3392.47     50.28 o 
  -1   2  16     1204.53     1291.92     47.45 o 
   0   2  16     1001.56     1033.43     47.96 o 
   1   2  16      447.87      485.00     48.13 o 
   2   2  16        0.21       18.45     53.98 o 
   3   2  16      261.66      195.37     48.45 o 
   4   2  16      714.07      675.41     56.67 o 
   5   2  16       49.65       28.45     68.94 o 
   6   2  16        5.28       66.61     62.87 o 
  -9   3  16       10.14       27.39     45.21 o 
  -8   3  16       27.45       48.56     39.41 o 
  -7   3  16       35.59       50.93     38.19 o 
  -6   3  16        3.78       -7.64     39.22 o 
  -5   3  16      164.30      215.32     42.29 o 
  -4   3  16       26.31       69.35     46.49 o 
  -3   3  16        2.30       49.35     42.53 o 
  -2   3  16      139.74      166.08     53.91 o 
  -1   3  16     1835.11     1943.66     63.50 o 
   0   3  16      715.00      751.39     47.40 o 
   1   3  16        0.24      -29.09     44.37 o 
   2   3  16      301.14      310.09     47.08 o 
   3   3  16     1332.32     1397.05     50.27 o 
   4   3  16      530.20      544.59     54.24 o 
   5   3  16      102.91      107.10     62.51 o 
   6   3  16        0.93       27.02     68.01 o 
  -9   4  16     1067.16     1052.07     46.87 o 
  -8   4  16       68.14       79.90     38.86 o 
  -7   4  16      436.19      456.79     38.03 o 
  -6   4  16      295.47      327.37     38.55 o 
  -5   4  16     1459.86     1463.22     50.90 o 
  -4   4  16       74.55      112.02     46.71 o 
  -3   4  16       49.97       99.97     52.93 o 
  -2   4  16       91.37       58.20     54.78 o 
  -1   4  16     3439.79     3562.35     71.19 o 
   0   4  16      361.26      342.10     46.53 o 
   1   4  16      201.15      250.52     44.27 o 
   2   4  16        0.26       25.12     55.44 o 
   3   4  16      553.18      552.92     51.79 o 
   4   4  16      591.90      590.81     53.01 o 
   5   4  16      283.45      302.52     55.40 o 
   6   4  16        7.63       22.62     69.46 o 
  -9   5  16       13.42       21.72     44.53 o 
  -8   5  16       62.76       97.95     43.73 o 
  -7   5  16       85.84       93.91     38.79 o 
  -6   5  16        0.09       21.74     42.02 o 
  -5   5  16      219.31      242.28     40.20 o 
  -4   5  16      139.95       86.67     46.33 o 
  -3   5  16      246.51      241.99     54.33 o 
  -2   5  16       71.43       84.83     55.80 o 
  -1   5  16     1319.73     1359.87     58.96 o 
   0   5  16       16.72       51.23     46.45 o 
   1   5  16        3.45      -14.62     48.80 o 
   2   5  16      248.51      235.37     56.05 o 
   3   5  16     1151.75     1207.17     60.90 o 
   4   5  16       30.85       23.94     47.54 o 
   5   5  16      489.57      543.78     55.63 o 
  -9   6  16      487.82      512.87     54.16 o 
  -8   6  16      212.48      200.62     43.48 o 
  -7   6  16      444.72      404.51     40.38 o 
  -6   6  16       78.40       58.76     39.43 o 
  -5   6  16     1711.53     1687.03     47.74 o 
  -4   6  16       38.71       46.56     45.56 o 
  -3   6  16      143.62      133.61     55.55 o 
  -2   6  16       25.32       54.86     55.71 o 
  -1   6  16     2239.18     2255.01     63.64 o 
   0   6  16      132.26      194.02     50.08 o 
   1   6  16      208.25      233.83     50.06 o 
   2   6  16       62.03      120.68     51.00 o 
   3   6  16      633.83      562.83     55.11 o 
   4   6  16       52.93       76.68     45.46 o 
   5   6  16      263.37      295.50     50.11 o 
  -9   7  16        2.76       24.82     86.14 o 
  -8   7  16       14.41       48.60     44.96 o 
  -7   7  16       75.53       68.31     41.71 o 
  -6   7  16       61.74       67.59     49.51 o 
  -5   7  16        1.59       29.14     42.30 o 
  -4   7  16       52.09       97.19     42.92 o 
  -3   7  16      240.05      223.92     57.92 o 
  -2   7  16      756.26      735.91     62.40 o 
  -1   7  16      268.31      328.72     57.92 o 
   0   7  16      115.15      152.34     57.04 o 
   1   7  16        1.55       46.68     47.89 o 
   2   7  16      685.97      642.51     53.65 o 
   3   7  16      382.65      445.44     44.32 o 
   4   7  16      642.35      646.51     47.07 o 
   5   7  16      372.71      384.54     50.22 o 
  -8   8  16       87.69       75.44     50.23 o 
  -7   8  16      298.11      313.02     44.87 o 
  -6   8  16     1003.17     1074.46     52.62 o 
  -5   8  16     1358.81     1341.60     44.80 o 
  -4   8  16      355.99      394.54     46.95 o 
  -3   8  16       59.52       83.16     63.43 o 
  -2   8  16      270.82      271.48     62.04 o 
  -1   8  16      638.88      615.12     61.73 o 
   0   8  16     1169.00     1228.84     60.09 o 
   1   8  16       26.37       62.74     48.62 o 
   2   8  16       31.32       51.33     45.03 o 
   3   8  16      275.82      296.16     48.38 o 
   4   8  16      251.05      258.11     48.06 o 
  -8   9  16       89.77      114.44     51.44 o 
  -7   9  16        3.97       15.10     52.75 o 
  -6   9  16       40.40       72.91     48.69 o 
  -5   9  16      111.96      147.11     48.25 o 
  -4   9  16        1.56       48.31     52.76 o 
  -3   9  16        5.19       -0.62     53.87 o 
  -2   9  16     1804.49     1914.83     67.78 o 
  -1   9  16       96.78      175.94     63.05 o 
   0   9  16      576.83      633.65     59.66 o 
   1   9  16       19.52       47.55     47.95 o 
   2   9  16      187.21      192.70     44.85 o 
   3   9  16       25.66       54.57     50.66 o 
   4   9  16     1262.23     1278.53     53.14 o 
  -7  10  16      181.00      212.41     60.37 o 
  -6  10  16     1529.77     1519.23     51.18 o 
  -5  10  16       18.73       29.64     52.19 o 
  -4  10  16      534.33      599.33     58.70 o 
  -3  10  16        0.13       16.47     52.94 o 
  -2  10  16      737.48      764.74     53.35 o 
  -1  10  16       61.76       58.20     67.65 o 
   0  10  16      940.69      999.64     70.87 o 
   1  10  16       15.60        0.53     51.90 o 
   2  10  16       35.25       -4.63     49.09 o 
   3  10  16       41.90       92.61     57.36 o 
  -6  11  16      179.98      186.73     53.73 o 
  -5  11  16       29.67       73.77     59.00 o 
  -4  11  16       10.23       52.42     53.19 o 
  -3  11  16       18.80       32.65     56.25 o 
  -2  11  16      639.98      702.05     58.64 o 
  -1  11  16      409.30      456.42     55.68 o 
   0  11  16      179.06      258.79     57.46 o 
   1  11  16      210.12      278.63     59.76 o 
   2  11  16      163.39      173.23     53.83 o 
   3  11  16      109.41      158.82     59.31 o 
  -6  12  16     1038.03      998.82     66.57 o 
  -5  12  16      235.34      262.98     68.66 o 
  -4  12  16       44.53       40.21     67.91 o 
  -3  12  16        4.75      -18.76     66.54 o 
  -2  12  16      651.73      683.29     60.16 o 
  -1  12  16      300.51      291.71     62.91 o 
   0  12  16      417.02      457.48     55.50 o 
   1  12  16      149.09      220.47     65.92 o 
   2  12  16      134.78      139.04     55.30 o 
  -4  13  16        5.38       13.06     70.90 o 
  -3  13  16       43.82       47.44     62.42 o 
  -2  13  16       29.01       63.42     65.36 o 
  -1  13  16       58.37       77.57     65.34 o 
   0  13  16        2.76        6.70     53.69 o 
   1  13  16        0.09       -1.73     55.93 o 
  -2  14  16      169.01      162.63     82.30 o 
  -9   0  17       89.44      103.39     67.94 o 
  -7   0  17       60.79       93.17     57.98 o 
  -5   0  17      577.54      582.20     55.67 o 
  -3   0  17      644.00      710.50     65.89 o 
  -1   0  17      500.53      617.90     66.98 o 
   1   0  17       90.30      130.32     68.40 o 
   3   0  17        0.04      -43.10     78.15 o 
   5   0  17      752.19      666.50     89.64 o 
  -9   1  17       52.27       74.03     46.76 o 
  -8   1  17      103.25      111.09     42.44 o 
  -7   1  17     2406.07     2304.74     68.38 o 
  -6   1  17        6.37       21.56     41.80 o 
  -5   1  17      173.60      211.07     47.08 o 
  -4   1  17     1267.68     1205.17     45.48 o 
  -3   1  17     3557.99     3507.36     51.45 o 
  -2   1  17      376.71      414.58     43.51 o 
  -1   1  17     1138.13     1149.53     51.25 o 
   0   1  17        4.93       18.62     48.21 o 
   1   1  17     1351.63     1383.53     47.78 o 
   2   1  17      148.95      199.62     50.66 o 
   3   1  17      352.78      336.80     59.51 o 
   4   1  17       35.97       11.64     57.43 o 
   5   1  17      820.98      775.87     63.61 o 
  -9   2  17       62.57      106.97     43.66 o 
  -8   2  17        1.15       18.51     40.08 o 
  -7   2  17       25.35       31.24     39.55 o 
  -6   2  17      155.64      163.33     39.65 o 
  -5   2  17       45.72       69.23     45.04 o 
  -4   2  17      328.60      318.26     42.44 o 
  -3   2  17       23.32       50.80     53.99 o 
  -2   2  17       58.66       77.42     43.32 o 
  -1   2  17       65.48       57.97     46.76 o 
   0   2  17      109.77      152.70     45.63 o 
   1   2  17      911.67      948.97     46.87 o 
   2   2  17       11.51       22.47     50.29 o 
   3   2  17        9.39        7.50     59.26 o 
   4   2  17      259.44      312.44     53.91 o 
   5   2  17      481.93      490.03     58.73 o 
  -9   3  17       16.05       10.46     42.67 o 
  -8   3  17      694.77      729.23     41.94 o 
  -7   3  17     1339.15     1329.39     40.67 o 
  -6   3  17      767.41      700.83     41.46 o 
  -5   3  17        2.87       -0.19     47.64 o 
  -4   3  17     3548.02     3369.67     49.13 o 
  -3   3  17     1013.84     1056.37     56.58 o 
  -2   3  17     2929.20     2875.79     78.86 o 
  -1   3  17      106.89      121.29     47.60 o 
   0   3  17      412.43      413.03     46.55 o 
   1   3  17     1596.02     1510.80     50.50 o 
   2   3  17     1363.25     1389.32     53.86 o 
   3   3  17      715.29      776.34     60.79 o 
   4   3  17       32.18       25.55     57.14 o 
   5   3  17       76.17      110.96     56.53 o 
  -9   4  17        8.10       11.98     49.13 o 
  -8   4  17       33.89       55.93     42.22 o 
  -7   4  17        7.59       31.78     38.86 o 
  -6   4  17       59.58       45.28     41.53 o 
  -5   4  17       62.79       64.62     52.39 o 
  -4   4  17      300.27      318.01     44.94 o 
  -3   4  17      318.95      355.84     58.90 o 
  -2   4  17       11.91       -3.57     53.91 o 
  -1   4  17       31.06       14.91     47.75 o 
   0   4  17     1038.90     1039.48     49.41 o 
   1   4  17        5.14       30.84     50.38 o 
   2   4  17      435.91      525.37     51.52 o 
   3   4  17       61.67       91.67     70.21 o 
   4   4  17      176.37      192.77     58.08 o 
   5   4  17        1.46       44.64     54.05 o 
  -9   5  17       16.90        9.39     47.01 o 
  -8   5  17     1784.05     1725.14     45.37 o 
  -7   5  17       38.65       51.62     41.53 o 
  -6   5  17      443.68      447.19     38.15 o 
  -5   5  17       22.62       33.99     42.49 o 
  -4   5  17     2241.45     2121.29     49.48 o 
  -3   5  17        0.66       27.03     59.16 o 
  -2   5  17     2809.03     2994.68     95.23 o 
  -1   5  17       37.55       14.15     59.52 o 
   0   5  17      576.37      550.37     50.50 o 
   1   5  17        3.80       60.73     50.95 o 
   2   5  17     2893.16     2945.19     54.65 o 
   3   5  17      109.32      122.61     63.12 o 
   4   5  17       28.32       43.95     54.56 o 
   5   5  17       41.29       57.79     55.92 o 
  -8   6  17       12.32       31.00     47.55 o 
  -7   6  17       15.07       57.47     44.43 o 
  -6   6  17       84.80      103.88     44.25 o 
  -5   6  17       13.09       36.00     44.69 o 
  -4   6  17       92.02      102.11     49.01 o 
  -3   6  17       11.43       31.80     57.95 o 
  -2   6  17        0.69        0.02     60.17 o 
  -1   6  17       82.79      111.85     60.71 o 
   0   6  17      831.92      920.15     49.37 o 
   1   6  17      128.34      128.40     49.05 o 
   2   6  17      279.84      371.07     54.04 o 
   3   6  17       59.25       46.43     61.88 o 
   4   6  17       76.75       80.37     58.99 o 
  -8   7  17      651.42      604.82     50.33 o 
  -7   7  17      525.04      555.39     49.98 o 
  -6   7  17      350.34      331.99     47.88 o 
  -5   7  17       13.50        2.45     46.91 o 
  -4   7  17      843.65      809.58     50.10 o 
  -3   7  17      964.86     1110.10     92.47 o 
  -2   7  17     1522.87     1580.02     60.52 o 
  -1   7  17       19.01       30.85     57.37 o 
   0   7  17       74.02       89.42     50.89 o 
   1   7  17      280.33      287.89     50.22 o 
   2   7  17     2641.82     2649.89     59.60 o 
   3   7  17      109.42      125.58     59.23 o 
   4   7  17       22.49       38.88     53.40 o 
  -8   8  17      196.97      249.30     48.04 o 
  -7   8  17        7.02       37.83     56.91 o 
  -6   8  17       19.38       46.74     45.77 o 
  -5   8  17      139.36      137.30     47.98 o 
  -4   8  17       26.84      -16.96     55.26 o 
  -3   8  17      334.68      324.06     66.55 o 
  -2   8  17       12.76       11.30     61.75 o 
  -1   8  17       86.76      141.74     63.08 o 
   0   8  17       25.36       23.31     59.09 o 
   1   8  17      173.06      233.36     53.56 o 
   2   8  17      340.70      267.47     50.93 o 
   3   8  17      224.94      208.00     50.80 o 
   4   8  17       82.66       60.46     50.68 o 
  -7   9  17     1230.51     1243.56     59.02 o 
  -6   9  17       70.84       95.00     49.94 o 
  -5   9  17       10.27        7.65     46.78 o 
  -4   9  17       81.71      141.75     56.68 o 
  -3   9  17     1599.81     1648.51     75.57 o 
  -2   9  17        9.58        3.70     66.79 o 
  -1   9  17      135.83      196.33     61.42 o 
   0   9  17       42.86       33.22     67.16 o 
   1   9  17     1372.92     1363.88     55.47 o 
   2   9  17      153.02      195.33     46.72 o 
   3   9  17      110.26      172.95     51.59 o 
  -7  10  17       56.25       94.48     84.68 o 
  -6  10  17        0.17       13.11     58.48 o 
  -5  10  17        0.90       12.24     58.50 o 
  -4  10  17        5.14       -9.40     60.63 o 
  -3  10  17      277.00      328.81     61.06 o 
  -2  10  17       85.85       74.63     59.50 o 
  -1  10  17        0.77       27.35     64.06 o 
   0  10  17       36.98        7.75     70.79 o 
   1  10  17      186.15      251.71     54.17 o 
   2  10  17        0.20       31.94     49.87 o 
   3  10  17      204.17      181.09     51.69 o 
  -6  11  17      251.58      260.56     59.70 o 
  -5  11  17       35.46       41.88     61.97 o 
  -4  11  17      163.81      165.95     55.34 o 
  -3  11  17     1506.00     1541.46     60.39 o 
  -2  11  17      205.33      243.29     66.14 o 
  -1  11  17       65.53       70.10     60.81 o 
   0  11  17       70.48      145.02     72.08 o 
   1  11  17     1185.35     1069.78     58.14 o 
   2  11  17      185.94      195.16     58.87 o 
  -5  12  17        7.96       14.29     76.19 o 
  -4  12  17       21.58       28.84     70.99 o 
  -3  12  17       75.97       26.63     59.74 o 
  -2  12  17        7.98       48.74     65.49 o 
  -1  12  17        8.46       11.05     60.44 o 
   0  12  17       36.09       46.00     57.13 o 
   1  12  17      227.18      217.97     68.97 o 
  -3  13  17      625.74      621.76     68.34 o 
  -2  13  17      715.71      740.62     69.19 o 
  -1  13  17        2.51       65.09     67.86 o 
  -8   0  18      157.97      165.96     66.99 o 
  -6   0  18     1311.16     1274.74     59.84 o 
  -4   0  18      230.67      246.27     58.07 o 
  -2   0  18      122.74      111.67     59.48 o 
   0   0  18     2106.61     2307.63    103.18 o 
   2   0  18       58.82       65.06     73.82 o 
   4   0  18     1853.19     1798.15     87.25 o 
  -9   1  18      103.79      131.26     45.29 o 
  -8   1  18      323.29      332.47     40.65 o 
  -7   1  18        0.05        4.25     39.02 o 
  -6   1  18       82.76      104.69     45.84 o 
  -5   1  18      319.57      311.09     55.44 o 
  -4   1  18       24.43       61.60     40.79 o 
  -3   1  18        5.10       -3.27     47.40 o 
  -2   1  18       13.78       25.73     47.31 o 
  -1   1  18      125.79      145.31     44.96 o 
   0   1  18      107.70      104.00     44.12 o 
   1   1  18      267.22      280.95     44.55 o 
   2   1  18      307.39      340.53     48.77 o 
   3   1  18      114.32      168.91     71.49 o 
   4   1  18      618.16      578.48     56.35 o 
   5   1  18       39.11       52.39     62.11 o 
  -9   2  18      155.68      187.98     46.45 o 
  -8   2  18       68.18       61.77     42.84 o 
  -7   2  18       18.36       32.36     41.30 o 
  -6   2  18      479.02      443.58     40.46 o 
  -5   2  18      874.11      837.67     50.80 o 
  -4   2  18      561.64      524.39     48.16 o 
  -3   2  18       26.83       19.05     44.61 o 
  -2   2  18      358.35      388.82     48.46 o 
  -1   2  18      294.52      350.94     48.58 o 
   0   2  18     1474.24     1477.05     51.53 o 
   1   2  18      705.78      718.16     46.11 o 
   2   2  18       75.79       47.95     45.75 o 
   3   2  18      328.71      370.10     56.94 o 
   4   2  18      918.00      919.85     68.36 o 
   5   2  18      440.40      461.10     64.09 o 
  -9   3  18      408.64      399.90     47.15 o 
  -8   3  18        0.66      -13.49     43.85 o 
  -7   3  18       42.20       35.35     41.86 o 
  -6   3  18      425.37      356.22     42.09 o 
  -5   3  18        0.62        5.88     49.43 o 
  -4   3  18      449.40      484.37     49.00 o 
  -3   3  18       42.24       51.83     57.16 o 
  -2   3  18      113.39      148.33     49.92 o 
  -1   3  18        1.32       13.32     49.06 o 
   0   3  18       24.70        5.53     47.20 o 
   1   3  18        6.12       -2.34     51.86 o 
   2   3  18        2.19       16.99     48.84 o 
   3   3  18      138.71      159.37     61.69 o 
   4   3  18       62.08      130.67     66.89 o 
  -8   4  18        2.03       -8.79     45.77 o 
  -7   4  18      137.38      158.95     45.23 o 
  -6   4  18       78.06       63.22     45.91 o 
  -5   4  18     2325.98     2214.99     67.68 o 
  -4   4  18       57.64       62.76     47.57 o 
  -3   4  18      183.81      174.69     57.47 o 
  -2   4  18       18.18       36.38     51.03 o 
  -1   4  18     1182.25     1288.87     51.10 o 
   0   4  18      502.60      512.93     49.38 o 
   1   4  18      877.86      938.28     51.78 o 
   2   4  18        5.81       34.40     50.86 o 
   3   4  18      645.48      651.07     66.39 o 
   4   4  18      184.39      226.85     68.25 o 
  -8   5  18        7.14       -7.34     46.86 o 
  -7   5  18       84.79       87.99     45.52 o 
  -6   5  18        1.17       25.30     45.57 o 
  -5   5  18       59.40       97.34     46.05 o 
  -4   5  18        0.20        7.16     52.92 o 
  -3   5  18      132.84      177.20     61.74 o 
  -2   5  18       15.92        6.47     62.19 o 
  -1   5  18       70.38       77.39     46.10 o 
   0   5  18      105.55      131.09     45.78 o 
   1   5  18       40.78       43.93     47.22 o 
   2   5  18        0.01       40.50     54.04 o 
   3   5  18       59.03       32.27     66.59 o 
   4   5  18        3.49       16.36     56.92 o 
  -8   6  18        3.73       24.21     46.16 o 
  -7   6  18      106.08       80.15     52.33 o 
  -6   6  18       58.09       70.58     42.48 o 
  -5   6  18     1516.40     1469.49     45.70 o 
  -4   6  18      254.02      302.96     67.69 o 
  -3   6  18      178.65      195.40     63.90 o 
  -2   6  18      137.64      177.95     59.82 o 
  -1   6  18     1046.36     1101.78     50.68 o 
   0   6  18      204.45      246.58     52.56 o 
   1   6  18      793.44      845.59     55.21 o 
   2   6  18       30.32       21.16     56.26 o 
   3   6  18      714.01      672.02     68.36 o 
   4   6  18      518.50      503.76     62.61 o 
  -8   7  18        2.56      -37.85     81.31 o 
  -7   7  18        0.25      -19.18     54.78 o 
  -6   7  18        0.83       29.76     47.52 o 
  -5   7  18      175.23      190.02     47.14 o 
  -4   7  18      122.54      162.07     50.41 o 
  -3   7  18       13.56        3.29     64.67 o 
  -2   7  18        1.20       11.43     65.06 o 
  -1   7  18      154.25      159.12     61.06 o 
   0   7  18       63.54      105.93     53.33 o 
   1   7  18       59.24      115.43     48.61 o 
   2   7  18       59.10      106.55     54.15 o 
   3   7  18      194.09      250.53     53.28 o 
  -7   8  18       29.28       56.36     59.31 o 
  -6   8  18      518.47      547.18     55.18 o 
  -5   8  18      496.39      518.96     51.29 o 
  -4   8  18      773.55      798.50     59.18 o 
  -3   8  18        0.43        4.38     68.18 o 
  -2   8  18      267.26      284.78     62.96 o 
  -1   8  18      552.43      564.48     67.01 o 
   0   8  18     1109.96     1156.31     53.53 o 
   1   8  18      327.54      380.81     53.85 o 
   2   8  18      259.92      249.57     52.75 o 
   3   8  18      481.77      485.11     57.53 o 
  -7   9  18       12.66        5.66    135.51 o 
  -6   9  18      179.25      227.58     55.83 o 
  -5   9  18       45.47       70.79     58.84 o 
  -4   9  18        4.81        6.89     52.89 o 
  -3   9  18       17.19        5.97     51.11 o 
  -2   9  18       11.73       22.50     68.55 o 
  -1   9  18       46.70       64.11     63.29 o 
   0   9  18        0.42       39.88     63.13 o 
   1   9  18       37.35       67.65     59.42 o 
   2   9  18        4.95       43.01     57.06 o 
  -6  10  18      508.05      471.28     53.72 o 
  -5  10  18      171.34      181.27     59.63 o 
  -4  10  18     1174.64     1208.13     65.38 o 
  -3  10  18       26.14       54.59     59.86 o 
  -2  10  18      516.28      520.41     57.34 o 
  -1  10  18       10.00       17.61     72.19 o 
   0  10  18     2069.51     2135.94     72.20 o 
   1  10  18        0.00        5.25     58.94 o 
   2  10  18      174.02      124.69     61.26 o 
  -5  11  18       13.01        4.41     66.22 o 
  -4  11  18       96.81      130.44     63.00 o 
  -3  11  18        2.37       85.27     63.12 o 
  -2  11  18       45.12       56.98     59.39 o 
  -1  11  18        4.71       29.39     59.93 o 
   0  11  18        1.32       -3.96     75.34 o 
   1  11  18       14.61       -7.24     68.85 o 
  -3  12  18      168.67      207.13     72.74 o 
  -2  12  18      268.47      195.12     63.17 o 
  -1  12  18      209.17      181.15     68.83 o 
  -7   0  19      563.13      545.27     55.44 o 
  -5   0  19       12.55      -17.48     57.27 o 
  -3   0  19       26.33       85.38     69.44 o 
  -1   0  19     1165.31     1185.37     72.67 o 
   1   0  19       40.68       99.69     60.46 o 
   3   0  19        1.32       27.60     80.40 o 
  -8   1  19       21.26       29.06     41.95 o 
  -7   1  19      488.55      456.24     42.67 o 
  -6   1  19        0.74       46.42     61.57 o 
  -5   1  19       35.26       40.02     41.49 o 
  -4   1  19      253.74      293.65     43.34 o 
  -3   1  19     1853.08     1898.04     47.39 o 
  -2   1  19       10.09       53.34     48.88 o 
  -1   1  19      169.46      186.00     50.08 o 
   0   1  19      104.24      151.94     47.53 o 
   1   1  19     1356.42     1412.99     51.92 o 
   2   1  19      155.67      154.56     51.18 o 
   3   1  19      838.50      899.52     55.09 o 
   4   1  19       13.54       24.46     81.81 o 
  -8   2  19       32.24       51.77     45.62 o 
  -7   2  19      671.49      658.05     41.81 o 
  -6   2  19       81.66      134.20     59.86 o 
  -5   2  19      144.42      144.75     47.57 o 
  -4   2  19       72.88       75.76     46.27 o 
  -3   2  19      207.73      275.96     49.73 o 
  -2   2  19      948.37      923.94     51.02 o 
  -1   2  19      121.85      145.13     50.32 o 
   0   2  19        9.21       23.40     48.77 o 
   1   2  19        0.00       27.10     49.10 o 
   2   2  19       20.70       54.88     54.19 o 
   3   2  19       27.59       60.70     57.04 o 
   4   2  19       76.47      120.75     81.83 o 
  -8   3  19      366.75      373.91     47.04 o 
  -7   3  19      263.37      294.17     44.33 o 
  -6   3  19      350.51      358.80     54.75 o 
  -5   3  19       12.54       35.27     48.45 o 
  -4   3  19      209.99      208.10     59.32 o 
  -3   3  19      354.08      352.11     48.34 o 
  -2   3  19     1062.18     1152.89     46.81 o 
  -1   3  19        2.19        1.98     48.38 o 
   0   3  19      242.08      235.85     49.53 o 
   1   3  19      530.68      566.20     51.29 o 
   2   3  19     1351.31     1474.23     53.47 o 
   3   3  19      492.00      451.45     60.35 o 
   4   3  19        2.85       10.76     73.23 o 
  -8   4  19      451.18      439.48     48.05 o 
  -7   4  19      178.07      160.13     51.56 o 
  -6   4  19      315.70      313.12     47.90 o 
  -5   4  19        0.01       29.16     49.37 o 
  -4   4  19      164.62      147.10     63.49 o 
  -3   4  19      127.38      176.71     63.52 o 
  -2   4  19      643.79      687.86     52.32 o 
  -1   4  19        5.19        4.70     51.00 o 
   0   4  19       22.46       59.58     47.85 o 
   1   4  19        5.44       24.94     51.02 o 
   2   4  19      110.48       89.21     55.88 o 
   3   4  19       38.23       42.96     55.10 o 
  -8   5  19      597.43      563.06     48.22 o 
  -7   5  19       87.45      101.32     52.63 o 
  -6   5  19      358.91      321.98     52.61 o 
  -5   5  19       48.95       69.96     53.50 o 
  -4   5  19      140.23      171.25     58.94 o 
  -3   5  19        9.34        5.92     60.70 o 
  -2   5  19      975.66     1134.15     53.59 o 
  -1   5  19        1.16       44.04     51.55 o 
   0   5  19      351.12      382.37     52.71 o 
   1   5  19       39.86       80.98     51.10 o 
   2   5  19     1586.88     1551.44     58.24 o 
   3   5  19       97.21       65.04     56.81 o 
  -7   6  19       18.69       17.97     55.13 o 
  -6   6  19      264.23      310.48     52.40 o 
  -5   6  19      102.42       88.44     46.35 o 
  -4   6  19      327.60      316.33     64.09 o 
  -3   6  19        8.21       12.39     62.80 o 
  -2   6  19      989.21     1057.48     67.26 o 
  -1   6  19        0.92       30.45     54.03 o 
   0   6  19        1.19       10.52     54.56 o 
   1   6  19        2.16       45.70     53.56 o 
   2   6  19       49.59      100.31     51.32 o 
   3   6  19       49.33       68.24     58.32 o 
  -7   7  19      497.25      519.99     52.12 o 
  -6   7  19       90.74      114.76     51.88 o 
  -5   7  19       27.10       50.01     54.48 o 
  -4   7  19      245.44      245.54     69.62 o 
  -3   7  19      458.86      540.78     64.51 o 
  -2   7  19      733.44      768.78     67.84 o 
  -1   7  19      166.81      190.18     52.84 o 
   0   7  19      106.45      162.67     53.06 o 
   1   7  19      357.30      364.02     57.61 o 
   2   7  19     1243.66     1215.09     61.38 o 
  -6   8  19      120.34      146.40     54.32 o 
  -5   8  19        6.93       25.11     62.00 o 
  -4   8  19      271.29      244.68     56.91 o 
  -3   8  19      322.65      339.84     65.10 o 
  -2   8  19      157.56      213.40     67.58 o 
  -1   8  19      107.59      182.69     69.28 o 
   0   8  19       60.29       83.50     57.99 o 
   1   8  19        4.87        6.07     53.85 o 
   2   8  19        8.31       25.95     58.31 o 
  -6   9  19       13.88      -11.62     68.60 o 
  -5   9  19       64.15      113.97     65.72 o 
  -4   9  19      106.51      118.73     62.02 o 
  -3   9  19      853.33      855.44     63.15 o 
  -2   9  19        5.53        6.85     66.93 o 
  -1   9  19      487.11      524.57     67.94 o 
   0   9  19       35.82       29.17     56.27 o 
   1   9  19     1279.32     1242.18     60.39 o 
  -5  10  19        0.29       -7.93     76.29 o 
  -4  10  19        3.61       36.48     62.26 o 
  -3  10  19      837.08      801.45     62.54 o 
  -2  10  19       88.90       90.13     75.65 o 
  -1  10  19        1.76       34.91     75.61 o 
   0  10  19       58.24       95.68     56.92 o 
  -3  11  19      473.86      441.47     64.27 o 
  -2  11  19      125.70      153.52     66.23 o 
  -8   0  20       35.46       62.07     58.50 o 
  -6   0  20      316.37      293.50     60.17 o 
  -4   0  20      127.79      130.74     72.72 o 
  -2   0  20      148.60      138.62     72.62 o 
   0   0  20     1758.46     1878.28     85.55 o 
   2   0  20       82.06       57.70     80.30 o 
  -8   1  20      138.02      154.68     46.71 o 
  -7   1  20        3.51       -5.12     45.12 o 
  -6   1  20      121.80      154.41     47.10 o 
  -5   1  20       29.10       17.66     46.40 o 
  -4   1  20      714.80      761.74     52.87 o 
  -3   1  20      264.02      294.76     51.94 o 
  -2   1  20       69.46      117.25     51.00 o 
  -1   1  20       24.37       56.46     48.13 o 
   0   1  20      489.54      533.91     54.28 o 
   1   1  20      278.59      288.97     51.79 o 
   2   1  20        4.70       38.87     57.07 o 
   3   1  20        0.31      -14.80     53.84 o 
  -7   2  20        0.10       18.94     49.25 o 
  -6   2  20       14.04       52.10     53.03 o 
  -5   2  20       84.45       69.65     46.61 o 
  -4   2  20      250.70      251.81     53.72 o 
  -3   2  20        3.27       12.65     51.52 o 
  -2   2  20      169.56      186.98     53.45 o 
  -1   2  20      357.24      418.28     53.05 o 
   0   2  20     1227.72     1324.00     51.57 o 
   1   2  20      315.09      319.79     55.21 o 
   2   2  20        2.49       47.92     57.14 o 
   3   2  20        3.83       35.14     56.81 o 
  -7   3  20       10.03       39.55     53.49 o 
  -6   3  20       58.49       51.13     51.98 o 
  -5   3  20     1180.62     1096.38     55.27 o 
  -4   3  20      558.44      537.69     53.54 o 
  -3   3  20      460.74      498.51     52.90 o 
  -2   3  20       45.44       69.95     52.61 o 
  -1   3  20      189.29      215.32     53.20 o 
   0   3  20       71.63      119.94     51.08 o 
   1   3  20      150.57      212.46     51.45 o 
   2   3  20       13.09       67.83     57.94 o 
   3   3  20        0.36       34.03     53.62 o 
  -7   4  20       30.36       58.24     54.63 o 
  -6   4  20       21.41       38.78     48.75 o 
  -5   4  20      275.25      273.93     51.46 o 
  -4   4  20      369.17      374.43     63.42 o 
  -3   4  20      160.91      132.20     51.22 o 
  -2   4  20       88.95      136.58     55.00 o 
  -1   4  20     1320.34     1398.02     50.27 o 
   0   4  20       44.94       52.84     55.75 o 
   1   4  20      495.32      534.26     58.04 o 
   2   4  20       79.84       61.81     54.47 o 
   3   4  20      200.73      201.79    117.37 o 
  -7   5  20       19.71       57.51     50.42 o 
  -6   5  20       20.87       18.91     47.81 o 
  -5   5  20     1478.52     1427.38     54.34 o 
  -4   5  20        0.71        8.90     64.35 o 
  -3   5  20      475.23      507.22     69.02 o 
  -2   5  20        3.94       48.26     53.39 o 
  -1   5  20      163.94      139.94     54.22 o 
   0   5  20       14.25       64.66     56.17 o 
   1   5  20      486.22      546.58     53.67 o 
   2   5  20       22.87       13.23     56.81 o 
  -6   6  20        5.46      -24.19     49.56 o 
  -5   6  20      329.04      317.07     57.36 o 
  -4   6  20        8.48       36.80     65.51 o 
  -3   6  20      326.94      360.27     69.94 o 
  -2   6  20        0.40       28.10     54.42 o 
  -1   6  20      719.39      742.83     57.76 o 
   0   6  20       85.92      115.94     55.04 o 
   1   6  20      360.96      385.66     55.99 o 
   2   6  20       89.41      118.05     58.28 o 
  -6   7  20       11.36       29.71     55.85 o 
  -5   7  20      721.80      654.91     62.47 o 
  -4   7  20      345.96      413.64     69.58 o 
  -3   7  20      238.18      227.54     74.67 o 
  -2   7  20        5.54       45.08     71.75 o 
  -1   7  20      220.73      249.57     56.41 o 
   0   7  20      277.32      307.26     56.20 o 
   1   7  20      105.38      104.62     57.37 o 
  -5   8  20      303.97      304.58     61.99 o 
  -4   8  20      278.18      277.10     61.81 o 
  -3   8  20       27.53       48.95     73.85 o 
  -2   8  20       10.50       37.79     71.11 o 
  -1   8  20      484.33      406.50     60.13 o 
   0   8  20      433.55      433.08     62.12 o 
   1   8  20      292.55      309.92     59.55 o 
  -4   9  20      710.95      750.89     68.85 o 
  -3   9  20       29.80       21.35     61.00 o 
  -2   9  20        9.47      -26.16     69.69 o 
  -1   9  20      110.91      137.98     55.95 o 
   0   9  20      355.23      316.72     93.55 o 
  -7   0  21      694.01      610.27     67.55 o 
  -5   0  21      317.64      318.97     68.01 o 
  -3   0  21      651.20      705.08     77.52 o 
  -1   0  21      393.40      466.77     77.88 o 
   1   0  21      462.47      478.39     82.20 o 
  -7   1  21        0.02       14.07     50.29 o 
  -6   1  21        2.69       40.97     46.29 o 
  -5   1  21        1.08        1.57     46.28 o 
  -4   1  21       42.84       68.95     50.55 o 
  -3   1  21      238.86      273.03     54.03 o 
  -2   1  21        2.05        3.51     53.57 o 
  -1   1  21      745.82      809.07     55.55 o 
   0   1  21      170.27      156.74     56.54 o 
   1   1  21      107.37      144.03     51.19 o 
   2   1  21        1.23        8.33     56.32 o 
  -7   2  21      446.57      391.53     60.47 o 
  -6   2  21      327.60      340.19     48.86 o 
  -5   2  21      295.19      297.97     52.24 o 
  -4   2  21      146.58      230.35     54.76 o 
  -3   2  21     1060.76     1074.59     57.41 o 
  -2   2  21      152.30      179.64     54.44 o 
  -1   2  21      113.80      143.87     52.92 o 
   0   2  21        4.06       70.53     53.08 o 
   1   2  21      127.77      163.96     57.93 o 
   2   2  21      295.38      329.19     60.83 o 
  -7   3  21        1.73        2.84     96.59 o 
  -6   3  21       15.32       72.91     49.97 o 
  -5   3  21       89.48       29.19     56.03 o 
  -4   3  21       25.29       54.32     52.78 o 
  -3   3  21       37.41       64.54     51.43 o 
  -2   3  21      277.32      313.39     56.98 o 
  -1   3  21       39.90       38.18     56.91 o 
   0   3  21       41.29        2.11     56.59 o 
   1   3  21      189.37      168.34     55.79 o 
   2   3  21      276.93      326.83     58.54 o 
  -6   4  21      961.77      928.62     54.53 o 
  -5   4  21       79.35       99.42     66.70 o 
  -4   4  21        2.88        2.74     56.12 o 
  -3   4  21      240.44      198.55     58.39 o 
  -2   4  21      373.88      423.86     52.60 o 
  -1   4  21        6.21       -0.66     52.56 o 
   0   4  21        7.44       44.47     56.37 o 
   1   4  21       54.18       48.08     57.69 o 
  -6   5  21       65.08       79.10     54.23 o 
  -5   5  21        7.28       46.75     69.16 o 
  -4   5  21       86.33       92.61     67.50 o 
  -3   5  21       51.15      119.14     59.10 o 
  -2   5  21      143.84      176.45     56.08 o 
  -1   5  21        3.37       19.03     54.17 o 
   0   5  21        4.52       51.23     59.72 o 
   1   5  21        3.08       51.05     57.17 o 
  -5   6  21      135.65      150.50     60.88 o 
  -4   6  21       68.61       64.75     77.45 o 
  -3   6  21       23.23       56.05     72.59 o 
  -2   6  21      828.80      887.39     53.47 o 
  -1   6  21       97.43      105.35     57.02 o 
   0   6  21       33.27       32.45     58.70 o 
  -5   7  21        6.02      -21.25     88.90 o 
  -4   7  21        0.13        5.68     76.36 o 
  -3   7  21       51.15       88.26     73.99 o 
  -2   7  21      178.00      196.70     58.57 o 
  -1   7  21       38.11      116.72     56.83 o 
   0   7  21        4.62        1.06     59.02 o 
  -3   8  21      376.47      420.33     78.73 o 
  -2   8  21      127.71      184.98     58.07 o 
  -6   0  22        1.81       79.12     73.20 o 
  -4   0  22        5.80      -10.44     80.78 o 
  -2   0  22       80.94      137.23     79.75 o 
   0   0  22       38.67       48.34     84.43 o 
  -6   1  22       88.92       98.40     50.72 o 
  -5   1  22        3.79       57.83     58.34 o 
  -4   1  22      752.16      728.31     58.50 o 
  -3   1  22       13.09       35.51     56.92 o 
  -2   1  22        1.57       16.50     53.17 o 
  -1   1  22      192.93      193.93     57.70 o 
   0   1  22     1781.60     1749.50     70.42 o 
   1   1  22      211.93      228.43     61.51 o 
  -6   2  22       44.57       19.44    149.15 o 
  -5   2  22       34.85       90.33     55.68 o 
  -4   2  22        7.09       34.97     57.36 o 
  -3   2  22       81.41       83.73     56.68 o 
  -2   2  22       21.77       32.24     56.96 o 
  -1   2  22        7.43       14.30     58.08 o 
   0   2  22       30.89       36.25     61.04 o 
  -5   3  22      343.70      332.72     57.40 o 
  -4   3  22      745.35      714.17     59.35 o 
  -3   3  22      257.49      271.70     57.21 o 
  -2   3  22        0.82       44.41     60.26 o 
  -1   3  22      814.67      773.43     59.99 o 
   0   3  22      172.34      171.90     57.40 o 
  -5   4  22      232.49      196.40     61.09 o 
  -4   4  22        6.17       70.31     59.63 o 
  -3   4  22       35.92       78.64     54.91 o 
  -2   4  22       12.98       65.89     55.04 o 
  -1   4  22       52.76       60.02     58.87 o 
   0   4  22       24.76       34.02     57.94 o 
  -4   5  22        0.07       46.80     56.60 o 
  -3   5  22      357.88      373.72     54.89 o 
  -2   5  22        4.83       26.24     53.86 o 
  -1   5  22      329.66      304.39     60.65 o 
  -3   6  22        1.26       23.74     57.14 o 
  -2   6  22       47.50       80.93     81.90 o 
  -3   0  23      175.22      180.46     76.67 o 
  -4   1  23        5.99       21.95     81.35 o 
  -3   1  23      183.99      207.04     59.97 o 
  -2   1  23        2.65        3.90     55.97 o 
  -3   2  23      122.57      168.13     60.50 o 
  -2   2  23      450.94      487.76     63.23 o 
                                                 
